# Supplementary material for: Distinct transcriptional profiles of ozone stress in soybean (Glycine max) flowers and pods
Source: BMC Plant Biol. 2014 Nov 28;14:335. doi: 10.1186/s12870-014-0335-y (PMC4263021; doi:10.1186/s12870-014-0335-y)
Supplement: Additional file 4: — Differentially expressed genes in flower tissue, including the fold change in elevated [O 3 ], the FDR-adjusted p -value and a description of the functional category. [file 12870_2014_335_MOESM4_ESM.csv]

Gene ID	Fold-change	FDR-adjusted p-value	Functional category
Glyma01g01890	0.146967617	0.035769128	Amino acid metabolism
Glyma01g08260	-0.478930287	0.035450174	Amino acid metabolism
Glyma02g09650	-0.637716141	0.038376719	Amino acid metabolism
Glyma02g13540	-0.405689359	0.035185059	Amino acid metabolism
Glyma02g14860	-0.461223571	0.028027601	Amino acid metabolism
Glyma02g15640	0.211267939	0.028027601	Amino acid metabolism
Glyma03g28530	0.170505305	0.043674771	Amino acid metabolism
Glyma03g29840	0.272622134	0.025895251	Amino acid metabolism
Glyma03g33360	0.34472633	0.02817868	Amino acid metabolism
Glyma03g33830	0.170110662	0.042923363	Amino acid metabolism
Glyma04g39001	-0.230546623	0.033925335	Amino acid metabolism
Glyma04g42190	-0.457296389	0.0393246	Amino acid metabolism
Glyma05g08470	-0.90614446	0.036618571	Amino acid metabolism
Glyma05g28380	0.159485106	0.038962025	Amino acid metabolism
Glyma05g34420	0.284601365	0.034643523	Amino acid metabolism
Glyma06g15980	-0.248438945	0.034643523	Amino acid metabolism
Glyma06g35585	-0.377247826	0.033763286	Amino acid metabolism
Glyma07g05130	0.190194161	0.038532912	Amino acid metabolism
Glyma07g06610	0.253811009	0.046767295	Amino acid metabolism
Glyma07g32790	0.19628325	0.033434968	Amino acid metabolism
Glyma07g33620	-0.376764427	0.028027601	Amino acid metabolism
Glyma07g36770	-0.430093296	0.036254028	Amino acid metabolism
Glyma07g37540	-0.296915242	0.032938882	Amino acid metabolism
Glyma08g05250	0.327799131	0.037731152	Amino acid metabolism
Glyma08g11370	0.227990906	0.022615159	Amino acid metabolism
Glyma08g36136	0.488800702	0.038697754	Amino acid metabolism
Glyma08g43940	-0.516784758	0.027706839	Amino acid metabolism
Glyma10g06090	0.169472743	0.03545856	Amino acid metabolism
Glyma10g38370	0.321851017	0.026266935	Amino acid metabolism
Glyma10g40750	0.484682296	0.038960442	Amino acid metabolism
Glyma11g08370	0.231018793	0.02062984	Amino acid metabolism
Glyma13g07130	0.675943448	0.028027601	Amino acid metabolism
Glyma13g17580	-0.673929482	0.042240884	Amino acid metabolism
Glyma13g20390	0.176183294	0.032938882	Amino acid metabolism
Glyma13g36730	0.140990502	0.03304371	Amino acid metabolism
Glyma13g44050	0.422858575	0.029528509	Amino acid metabolism
Glyma13g44490	0.224259918	0.023522907	Amino acid metabolism
Glyma14g18035	0.33992378	0.031406049	Amino acid metabolism
Glyma15g00780	0.222833293	0.024779619	Amino acid metabolism
Glyma15g03120	0.324109769	0.039693633	Amino acid metabolism
Glyma15g08980	0.308183547	0.03618188	Amino acid metabolism
Glyma16g01630	0.189622085	0.03983508	Amino acid metabolism
Glyma16g03180	0.274089841	0.04608667	Amino acid metabolism
Glyma16g05140	0.292577411	0.020369792	Amino acid metabolism
Glyma16g27220	0.087459614	0.029304449	Amino acid metabolism
Glyma17g01610	0.297231716	0.029528509	Amino acid metabolism
Glyma17g03760	-0.368601349	0.041263742	Amino acid metabolism
Glyma17g04920	-0.603332243	0.041097664	Amino acid metabolism
Glyma17g12541	-1.147945054	0.038526332	Amino acid metabolism
Glyma17g33950	0.185788335	0.046620687	Amino acid metabolism
Glyma18g00600	0.205813286	0.033002108	Amino acid metabolism
Glyma18g08910	-0.471230515	0.033763286	Amino acid metabolism
Glyma18g29160	-0.2087929	0.028027601	Amino acid metabolism
Glyma18g32513	-0.565465638	0.041094889	Amino acid metabolism
Glyma18g40420	0.347168644	0.043949764	Amino acid metabolism
Glyma18g41090	0.336688261	0.02889289	Amino acid metabolism
Glyma19g05630	0.669118409	0.028027601	Amino acid metabolism
Glyma19g29741	0.34406919	0.04034327	Amino acid metabolism
Glyma19g31280	0.170777481	0.03787173	Amino acid metabolism
Glyma19g32730	0.302840896	0.02278244	Amino acid metabolism
Glyma19g36070	0.33994037	0.031012755	Amino acid metabolism
Glyma19g36580	0.183215306	0.031406049	Amino acid metabolism
Glyma20g29480	0.367026649	0.028602341	Amino acid metabolism
Glyma13g33590	-0.320909314	0.036208862	Biodegradation of Xenobiotics
Glyma02g13270	0.213531779	0.049114984	C1-metabolism
Glyma04g01244	0.123579619	0.029528509	C1-metabolism
Glyma04g07841	0.33486828	0.030662185	C1-metabolism
Glyma07g07300	0.141237937	0.040381359	C1-metabolism
Glyma11g12280	0.125870026	0.04683662	C1-metabolism
Glyma12g04480	0.137743533	0.029149517	C1-metabolism
Glyma18g46400	0.196373071	0.039236124	C1-metabolism
Glyma01g04220	0.348794101	0.04156676	Cell
Glyma01g06091	0.140519241	0.047547446	Cell
Glyma01g06610	0.451225617	0.043595626	Cell
Glyma01g09290	0.231549039	0.047512698	Cell
Glyma01g38580	0.19276746	0.043608803	Cell
Glyma02g02100	0.162765816	0.028027601	Cell
Glyma02g02650	-0.544765058	0.036486089	Cell
Glyma02g15250	0.485267801	0.035955247	Cell
Glyma02g39360	0.158804531	0.03324695	Cell
Glyma02g41570	0.136112751	0.039364333	Cell
Glyma02g44235	-0.735215614	0.045662782	Cell
Glyma02g46530	0.337670601	0.023579478	Cell
Glyma02g46630	0.406153343	0.049506678	Cell
Glyma02g47090	0.265117897	0.041989044	Cell
Glyma03g01900	-0.446557509	0.023522907	Cell
Glyma03g16900	-0.676878541	0.038562309	Cell
Glyma03g29390	-0.419797705	0.040264777	Cell
Glyma03g35620	0.277105731	0.037445797	Cell
Glyma03g38450	0.341997442	0.044064236	Cell
Glyma03g39590	0.386597373	0.041656714	Cell
Glyma03g39620	-0.575395103	0.046081725	Cell
Glyma03g40780	0.187847855	0.036478932	Cell
Glyma03g41210	0.519579078	0.041184387	Cell
Glyma03g41670	0.237355378	0.028027601	Cell
Glyma04g02840	0.323742389	0.042286356	Cell
Glyma04g04460	0.380492928	0.032938882	Cell
Glyma04g04601	0.734847193	0.030796255	Cell
Glyma04g04610	0.598789753	0.040082908	Cell
Glyma04g04620	0.593952976	0.033127221	Cell
Glyma04g04720	0.181962452	0.03787173	Cell
Glyma04g05920	0.206699989	0.040699747	Cell
Glyma04g26840	-0.316708592	0.038960442	Cell
Glyma04g35600	-0.337098534	0.017456933	Cell
Glyma04g38300	-0.118805292	0.041097664	Cell
Glyma04g38320	-0.141440284	0.024119868	Cell
Glyma04g38420	-0.311840992	0.023522907	Cell
Glyma04g38670	-0.276146471	0.042212213	Cell
Glyma04g41480	0.227850877	0.026686794	Cell
Glyma05g02160	-0.580289587	0.044702237	Cell
Glyma05g03310	-0.364698974	0.036661198	Cell
Glyma05g07770	0.327700647	0.049373411	Cell
Glyma05g20990	0.437917432	0.024874259	Cell
Glyma05g32920	-0.378028235	0.028027601	Cell
Glyma05g34140	-0.633602648	0.039251785	Cell
Glyma06g02850	0.329470149	0.038526332	Cell
Glyma06g03670	-0.295056542	0.04609264	Cell
Glyma06g03980	0.140182086	0.039693633	Cell
Glyma06g04575	0.349484747	0.038960442	Cell
Glyma06g04680	0.765376673	0.029528509	Cell
Glyma06g04690	0.603977858	0.039278308	Cell
Glyma06g04790	-0.228710745	0.040952884	Cell
Glyma06g05910	0.217796512	0.034643523	Cell
Glyma06g13360	0.281750266	0.029528509	Cell
Glyma06g19430	-0.260293815	0.047716672	Cell
Glyma06g21596	0.572841898	0.032628195	Cell
Glyma06g24555	-0.678424782	0.041656714	Cell
Glyma06g34871	0.281141758	0.047826966	Cell
Glyma06g38470	0.158109924	0.047105672	Cell
Glyma06g44830	0.464178929	0.033434968	Cell
Glyma07g08410	-0.681973264	0.017456933	Cell
Glyma07g08420	-0.708407502	0.017456933	Cell
Glyma07g14521	0.286385646	0.041009535	Cell
Glyma07g33200	0.450294951	0.037272295	Cell
Glyma07g39741	-0.404898203	0.041598105	Cell
Glyma0892s50	1.054979482	0.035508267	Cell
Glyma08g00550	-0.194306501	0.045662782	Cell
Glyma08g01660	-0.338839997	0.043644912	Cell
Glyma08g04490	0.127989623	0.039480011	Cell
Glyma08g18141	-0.32447611	0.030720534	Cell
Glyma08g18160	-0.549616555	0.036090087	Cell
Glyma08g22200	0.318202239	0.0393246	Cell
Glyma08g41806	0.221878068	0.029056624	Cell
Glyma08g42230	-0.346831755	0.049211172	Cell
Glyma08g43480	-0.193453428	0.02062984	Cell
Glyma08g43500	0.283894521	0.022784753	Cell
Glyma08g45230	0.878416471	0.042286356	Cell
Glyma08g46385	0.653459756	0.027706839	Cell
Glyma09g04830	-0.083585032	0.044319113	Cell
Glyma09g05886	0.522768044	0.033239496	Cell
Glyma09g05931	0.395795704	0.04156676	Cell
Glyma09g05950	0.748401717	0.038532912	Cell
Glyma09g06071	0.365815829	0.047794806	Cell
Glyma09g21631	0.202063097	0.040649777	Cell
Glyma09g29430	0.220178095	0.032262153	Cell
Glyma09g30410	0.291826216	0.03456449	Cell
Glyma09g36230	-0.27119857	0.044154476	Cell
Glyma10g02230	0.150001417	0.045631271	Cell
Glyma10g04130	0.418207512	0.036566786	Cell
Glyma10g18410	-0.295142908	0.034397497	Cell
Glyma10g27990	0.273563417	0.049548456	Cell
Glyma10g34310	0.163732457	0.043674771	Cell
Glyma10g40990	0.504885774	0.028027601	Cell
Glyma10g42480	-0.201280284	0.026266935	Cell
Glyma10g43740	0.225096415	0.026594254	Cell
Glyma10g44560	0.32061777	0.034389037	Cell
Glyma11g02670	-0.250630629	0.049706291	Cell
Glyma11g06720	0.176239142	0.049051954	Cell
Glyma11g11670	0.322043884	0.024642402	Cell
Glyma11g21490	-0.263918597	0.029601633	Cell
Glyma11g27000	0.138157223	0.038909805	Cell
Glyma12g01850	0.295033272	0.026738651	Cell
Glyma12g22700	0.110190244	0.044971742	Cell
Glyma12g29350	-0.76466825	0.018790512	Cell
Glyma12g30041	0.360866523	0.028966108	Cell
Glyma12g30520	0.152712775	0.03787173	Cell
Glyma12g30780	0.13613463	0.03391602	Cell
Glyma12g33520	0.296438147	0.037601016	Cell
Glyma13g01840	-0.625783815	0.037601016	Cell
Glyma13g16710	-0.127810291	0.033787963	Cell
Glyma13g18140	-0.179268624	0.029528509	Cell
Glyma13g18310	0.355211785	0.038962025	Cell
Glyma13g20960	0.219102943	0.047293212	Cell
Glyma13g25880	0.394563849	0.031429969	Cell
Glyma13g26300	0.355964827	0.035955247	Cell
Glyma13g26820	0.152116409	0.043256867	Cell
Glyma13g29675	0.51011582	0.044346492	Cell
Glyma13g33390	-0.667851008	0.033434968	Cell
Glyma13g35830	-0.280169268	0.041097664	Cell
Glyma13g36940	0.295808111	0.037441569	Cell
Glyma13g40260	-0.719093632	0.017456933	Cell
Glyma13g40410	0.38121226	0.037601016	Cell
Glyma13g43410	-0.369697094	0.038744389	Cell
Glyma13g43560	0.167327563	0.026346727	Cell
Glyma14g02110	0.297914706	0.033960243	Cell
Glyma14g02120	-0.28448853	0.023579478	Cell
Glyma14g07380	0.13478218	0.035359508	Cell
Glyma14g09610	0.38588508	0.03324695	Cell
Glyma14g28035	-0.635589108	0.039595769	Cell
Glyma14g37510	0.163122637	0.041656714	Cell
Glyma14g37946	1.288742693	0.02278244	Cell
Glyma15g01840	0.193172762	0.032938882	Cell
Glyma15g02420	-0.682572506	0.047767305	Cell
Glyma15g04770	-0.177185903	0.028183303	Cell
Glyma15g40801	-0.687506127	0.02179146	Cell
Glyma15g40820	-0.519714347	0.028027601	Cell
Glyma16g33860	0.185124773	0.041635634	Cell
Glyma17g05410	0.158457134	0.040059822	Cell
Glyma17g10720	0.463490488	0.044346492	Cell
Glyma17g18360	0.48318128	0.01925076	Cell
Glyma17g35550	0.323240174	0.03598857	Cell
Glyma17g35561	0.4121294	0.033619292	Cell
Glyma17g37730	0.156508995	0.047756645	Cell
Glyma18g05030	-0.401487627	0.036821996	Cell
Glyma18g07030	0.194592604	0.035042809	Cell
Glyma18g07444	0.902169197	0.040776224	Cell
Glyma18g09120	0.423418204	0.037004751	Cell
Glyma18g10030	0.299123109	0.024663128	Cell
Glyma18g10060	-0.185386871	0.01925076	Cell
Glyma18g12730	-0.347546042	0.043644912	Cell
Glyma18g36071	0.56044917	0.0243569	Cell
Glyma18g36820	0.457991094	0.036234394	Cell
Glyma18g40240	0.08745251	0.044633648	Cell
Glyma19g31040	0.191611617	0.029861208	Cell
Glyma19g32206	-0.251941973	0.038532912	Cell
Glyma19g33160	0.16368888	0.044346492	Cell
Glyma19g35890	-0.411223245	0.038276236	Cell
Glyma19g38260	0.298719845	0.033286303	Cell
Glyma19g41050	0.339218904	0.033127221	Cell
Glyma19g42210	0.270950028	0.04899246	Cell
Glyma19g42575	-0.575956178	0.041925647	Cell
Glyma19g43490	0.205841195	0.038960442	Cell
Glyma19g44260	0.221860357	0.028027601	Cell
Glyma20g24540	-0.197605863	0.029528509	Cell
Glyma20g26290	0.486618921	0.033344752	Cell
Glyma20g33270	0.144035495	0.02889289	Cell
Glyma20g38450	0.244479101	0.029528509	Cell
Glyma20g39340	0.317466895	0.035769128	Cell
Glyma01g01010	0.616429431	0.047018386	Cell wall
Glyma01g04970	-0.79678602	0.035450174	Cell wall
Glyma02g01980	-0.66631016	0.029528509	Cell wall
Glyma02g02460	-0.757174942	0.03787173	Cell wall
Glyma02g33550	0.325265022	0.043608803	Cell wall
Glyma02g39010	0.328378388	0.033619292	Cell wall
Glyma02g46680	0.166786344	0.035955247	Cell wall
Glyma03g22190	0.320474182	0.040699747	Cell wall
Glyma04g00610	0.397230445	0.040311888	Cell wall
Glyma04g32080	0.455577595	0.048108588	Cell wall
Glyma05g28510	-0.567478427	0.043412677	Cell wall
Glyma05g35330	0.491266518	0.032938882	Cell wall
Glyma05g35930	0.726728009	0.038297577	Cell wall
Glyma06g00680	0.436106979	0.036661198	Cell wall
Glyma06g30850	0.203243384	0.036618571	Cell wall
Glyma06g43961	0.419549045	0.030796255	Cell wall
Glyma07g14930	0.513175897	0.038960442	Cell wall
Glyma07g28940	1.328263091	0.03754264	Cell wall
Glyma07g32283	-0.864623474	0.044880878	Cell wall
Glyma08g03700	0.557224672	0.043915261	Cell wall
Glyma08g07950	0.581556896	0.046417219	Cell wall
Glyma08g12400	0.500177407	0.037995652	Cell wall
Glyma08g27590	0.626781346	0.035450174	Cell wall
Glyma08g40820	-0.846758608	0.049548456	Cell wall
Glyma09g08920	0.58534864	0.023522907	Cell wall
Glyma10g07560	0.42580916	0.044150174	Cell wall
Glyma10g34550	0.63470521	0.031717275	Cell wall
Glyma10g37890	-0.280201775	0.03310008	Cell wall
Glyma11g19920	-0.679877154	0.033127221	Cell wall
Glyma12g08520	-0.593794355	0.037877431	Cell wall
Glyma12g10300	-0.680075711	0.03787173	Cell wall
Glyma12g30200	-1.082568243	0.023522907	Cell wall
Glyma13g06690	0.654897859	0.031139471	Cell wall
Glyma13g17740	0.630666795	0.046090023	Cell wall
Glyma13g24270	-0.977339759	0.033347604	Cell wall
Glyma13g39710	-1.29621431	0.01925076	Cell wall
Glyma14g09410	-0.467210578	0.027707574	Cell wall
Glyma14g34480	0.407700904	0.024418015	Cell wall
Glyma14g38871	0.68565326	0.034643523	Cell wall
Glyma17g04770	0.612916003	0.039236124	Cell wall
Glyma17g05550	0.136495788	0.038446047	Cell wall
Glyma17g35760	-0.380877944	0.043674771	Cell wall
Glyma18g05040	0.370639781	0.040589415	Cell wall
Glyma18g05501	0.715242762	0.029861208	Cell wall
Glyma18g08530	0.637157745	0.032959771	Cell wall
Glyma18g12690	-0.755058641	0.032938882	Cell wall
Glyma18g46280	-1.206054658	0.048084376	Cell wall
Glyma18g50780	0.632940186	0.035685185	Cell wall
Glyma18g53370	0.213211623	0.049543666	Cell wall
Glyma19g04240	0.614169661	0.033763286	Cell wall
Glyma19g36810	0.26398825	0.044346492	Cell wall
Glyma19g41090	-1.293576758	0.036821996	Cell wall
Glyma20g32990	0.689629308	0.034915275	Cell wall
Glyma01g41650	-0.157088716	0.04882705	Co-factor and vitamine metabolism
Glyma02g46300	0.17998766	0.036580377	Co-factor and vitamine metabolism
Glyma05g26350	0.240805488	0.026266935	Co-factor and vitamine metabolism
Glyma06g19321	-0.158962631	0.025895251	Co-factor and vitamine metabolism
Glyma08g09260	0.213931341	0.028602341	Co-factor and vitamine metabolism
Glyma08g14120	0.503560789	0.044848636	Co-factor and vitamine metabolism
Glyma08g16780	-0.333000901	0.036324848	Co-factor and vitamine metabolism
Glyma08g42621	0.459492698	0.017456933	Co-factor and vitamine metabolism
Glyma11g03710	-0.130071469	0.029133815	Co-factor and vitamine metabolism
Glyma12g33790	-0.476360076	0.028307859	Co-factor and vitamine metabolism
Glyma13g08035	0.120279944	0.026686794	Co-factor and vitamine metabolism
Glyma13g21030	-0.163583966	0.029528509	Co-factor and vitamine metabolism
Glyma13g36701	-0.368768981	0.040936206	Co-factor and vitamine metabolism
Glyma14g02260	0.2377087	0.033763286	Co-factor and vitamine metabolism
Glyma14g02410	0.21354521	0.034963681	Co-factor and vitamine metabolism
Glyma18g11683	0.301921072	0.036324848	Co-factor and vitamine metabolism
Glyma20g23590	0.3063056	0.032959766	Co-factor and vitamine metabolism
Glyma01g01150	-0.649241135	0.02278244	Development
Glyma01g04100	0.448390377	0.040311888	Development
Glyma01g15134	-0.517236945	0.029051017	Development
Glyma01g17030	-0.3654009	0.038997686	Development
Glyma01g31370	0.345642512	0.036378232	Development
Glyma02g03410	0.252294818	0.027706839	Development
Glyma02g03630	0.269709584	0.031139471	Development
Glyma02g03650	0.481778745	0.032801282	Development
Glyma02g07650	-1.339646624	0.027706839	Development
Glyma02g07700	-0.974454946	0.035240071	Development
Glyma02g08880	0.205186843	0.042212213	Development
Glyma02g13000	0.25916595	0.030102161	Development
Glyma02g17000	-0.329084739	0.017456933	Development
Glyma02g36850	0.196239025	0.03391602	Development
Glyma02g45200	-0.273837603	0.02622086	Development
Glyma03g06340	0.327786142	0.028027601	Development
Glyma03g24541	-0.593061678	0.047533616	Development
Glyma03g27760	-0.622540288	0.048088647	Development
Glyma03g30480	0.278766841	0.039364333	Development
Glyma03g34230	-0.625498871	0.048377072	Development
Glyma03g34360	0.365453578	0.045198271	Development
Glyma03g39460	0.369203322	0.037877431	Development
Glyma04g22520	0.498960612	0.040912758	Development
Glyma04g34450	0.290590606	0.033127221	Development
Glyma04g38560	-0.561340618	0.026686794	Development
Glyma04g42981	-0.432536788	0.049706291	Development
Glyma05g00930	-0.585540131	0.037751101	Development
Glyma05g19414	0.55314838	0.033651918	Development
Glyma05g26150	0.149343301	0.023522907	Development
Glyma05g28040	0.221553591	0.031717275	Development
Glyma05g35850	-0.545520103	0.032262153	Development
Glyma06g12701	-0.516776167	0.049738891	Development
Glyma06g16440	-0.478248211	0.044737826	Development
Glyma06g17540	-1.077612419	0.049252448	Development
Glyma06g20160	0.311244541	0.02994709	Development
Glyma07g06340	0.381619689	0.037731152	Development
Glyma07g17320	0.385709223	0.027475856	Development
Glyma07g32480	0.17326395	0.044054762	Development
Glyma07g35080	0.371272529	0.023024991	Development
Glyma07g37820	0.208818188	0.032959771	Development
Glyma07g40060	-0.157808274	0.029319104	Development
Glyma08g02890	-0.514776337	0.017456933	Development
Glyma08g04610	-0.422400889	0.041797401	Development
Glyma08g05610	0.450763913	0.029861208	Development
Glyma08g08010	-0.689319696	0.034459189	Development
Glyma08g09090	0.167865904	0.026738651	Development
Glyma08g11020	0.192420333	0.037004751	Development
Glyma08g18360	0.22673166	0.023522907	Development
Glyma08g18470	-0.867963963	0.026266935	Development
Glyma08g38190	0.476577002	0.042906706	Development
Glyma08g41670	-0.194411616	0.017456933	Development
Glyma09g02070	-0.19984865	0.043711416	Development
Glyma09g22306	-0.864074539	0.027287342	Development
Glyma09g22330	-0.875133032	0.028027601	Development
Glyma09g22455	-0.879296779	0.027571574	Development
Glyma09g22580	-0.461013283	0.035185059	Development
Glyma09g40830	0.165815356	0.03893582	Development
Glyma09g41130	0.369994695	0.028027601	Development
Glyma10g02800	-0.285523737	0.028027601	Development
Glyma10g09640	0.42168329	0.04608667	Development
Glyma10g16530	-0.576407609	0.049548456	Development
Glyma10g33123	-1.026421743	0.0393246	Development
Glyma10g33130	-0.596134373	0.032575602	Development
Glyma10g35550	-0.552600541	0.02278244	Development
Glyma10g35650	-0.450425758	0.037601016	Development
Glyma10g40270	-0.786303164	0.047512698	Development
Glyma10g43150	0.393211619	0.017456933	Development
Glyma11g07861	0.427981788	0.032938882	Development
Glyma11g09700	0.260938526	0.033224814	Development
Glyma11g10230	0.505882987	0.042842336	Development
Glyma11g11880	0.240652675	0.031845608	Development
Glyma11g22060	-0.443315336	0.037543328	Development
Glyma11g32375	-0.312005694	0.035185059	Development
Glyma11g37370	-0.601933719	0.041662031	Development
Glyma12g02540	0.461883939	0.040516212	Development
Glyma12g03700	0.370220194	0.028027601	Development
Glyma12g28910	0.370138341	0.031139471	Development
Glyma12g30510	0.342307169	0.035428428	Development
Glyma12g35300	-0.273965572	0.033763286	Development
Glyma12g36300	-0.458696028	0.040969824	Development
Glyma13g00880	0.294393392	0.03045859	Development
Glyma13g02960	-0.670522086	0.034643523	Development
Glyma13g03953	-0.185007051	0.033450223	Development
Glyma13g04561	0.462194216	0.042151785	Development
Glyma13g23630	0.269100015	0.044094937	Development
Glyma13g24090	0.16050691	0.034991313	Development
Glyma13g24590	0.478103625	0.031139471	Development
Glyma13g30800	-0.40978178	0.04406179	Development
Glyma13g31660	-0.676007674	0.041883758	Development
Glyma13g33950	-0.34319032	0.048182675	Development
Glyma13g34050	0.574792794	0.029601633	Development
Glyma13g34670	0.271429118	0.045449935	Development
Glyma13g42660	0.218643016	0.030151947	Development
Glyma14g03550	-0.247134468	0.02278244	Development
Glyma14g23300	-0.729824989	0.035450174	Development
Glyma14g24030	-0.722719911	0.047523902	Development
Glyma14g38120	-0.505320919	0.034644567	Development
Glyma15g11340	0.438156119	0.028027601	Development
Glyma15g12320	-0.276623376	0.03983508	Development
Glyma15g12980	-0.207356848	0.043313018	Development
Glyma15g27530	-0.386710272	0.02278244	Development
Glyma15g27750	-0.301056009	0.032938882	Development
Glyma15g40510	-1.044307984	0.017456933	Development
Glyma16g04830	-0.53274287	0.03964925	Development
Glyma16g05620	-0.878003916	0.01925076	Development
Glyma16g08490	-0.397206795	0.030289794	Development
Glyma16g26740	-1.037745483	0.035288169	Development
Glyma16g26810	-0.724796708	0.042364297	Development
Glyma16g28340	-0.697450624	0.037601016	Development
Glyma17g00740	-0.14112703	0.030750836	Development
Glyma17g03840	0.318598897	0.029528509	Development
Glyma17g04390	0.322388085	0.023522907	Development
Glyma17g05420	0.323117069	0.040297672	Development
Glyma17g06100	0.195823986	0.043412677	Development
Glyma17g06970	0.307887512	0.038390293	Development
Glyma17g07700	-0.211026247	0.034281642	Development
Glyma17g07890	0.259034818	0.031714245	Development
Glyma17g12370	0.233677899	0.047105672	Development
Glyma18g01340	-0.387551938	0.040807221	Development
Glyma18g12110	-0.326883469	0.049182697	Development
Glyma18g14400	-0.162908407	0.037858104	Development
Glyma18g43280	-0.45268774	0.03787173	Development
Glyma19g01605	0.520934779	0.029861208	Development
Glyma19g26950	-0.780153874	0.030796255	Development
Glyma19g28400	-0.493081564	0.02312907	Development
Glyma19g32800	0.359557203	0.035724557	Development
Glyma19g37051	0.377281595	0.046352955	Development
Glyma19g38211	1.203696139	0.024255808	Development
Glyma19g42070	0.377964896	0.031673516	Development
Glyma20g01230	0.169409064	0.048088647	Development
Glyma20g02940	0.399886941	0.025895251	Development
Glyma20g08680	-0.193753105	0.023579478	Development
Glyma20g23740	0.434851511	0.023579478	Development
Glyma20g24700	-0.522967026	0.03787173	Development
Glyma20g31900	-0.502957028	0.036656373	Development
Glyma20g33160	0.395677531	0.040861567	Development
Glyma20g34510	-1.100770965	0.034685734	Development
Glyma01g05540	0.475449683	0.030720534	DNA
Glyma01g09381	0.39316546	0.034358953	DNA
Glyma01g26813	0.224458761	0.028602341	DNA
Glyma02g03980	0.178480199	0.038430083	DNA
Glyma02g08510	0.297668809	0.038526332	DNA
Glyma02g08550	0.269332206	0.04406179	DNA
Glyma02g11860	0.651619623	0.03787173	DNA
Glyma02g25240	0.259605325	0.02889289	DNA
Glyma02g45610	0.501713396	0.04514547	DNA
Glyma02g45910	0.226301235	0.043028264	DNA
Glyma02g45990	0.3766689	0.030750836	DNA
Glyma03g00350	0.3163303	0.034643523	DNA
Glyma03g01690	0.279489896	0.028602341	DNA
Glyma03g05151	0.219624232	0.031394947	DNA
Glyma03g05165	0.216649512	0.032959771	DNA
Glyma03g23260	0.321757734	0.027571574	DNA
Glyma03g37770	0.60314918	0.028027601	DNA
Glyma03g39230	-0.514950892	0.048501722	DNA
Glyma03g40191	0.443047436	0.037233303	DNA
Glyma03g41610	0.329305766	0.036821996	DNA
Glyma04g00340	0.330069181	0.034354676	DNA
Glyma04g00390	0.261446853	0.036921748	DNA
Glyma04g33750	0.213322567	0.033619292	DNA
Glyma04g38800	0.342917822	0.032938882	DNA
Glyma05g00370	0.542048894	0.048295531	DNA
Glyma05g01120	0.222645808	0.033763286	DNA
Glyma05g03440	0.311317261	0.035587132	DNA
Glyma05g07780	0.39975257	0.044971742	DNA
Glyma05g25980	0.567130283	0.030776754	DNA
Glyma05g27791	0.382928173	0.025895251	DNA
Glyma05g28150	0.363267131	0.03787173	DNA
Glyma05g29660	0.213983181	0.02062984	DNA
Glyma05g30210	0.239947817	0.037751101	DNA
Glyma06g00400	0.304415944	0.03787173	DNA
Glyma06g00480	0.183572681	0.043101568	DNA
Glyma06g16110	0.330144429	0.029056624	DNA
Glyma06g20700	0.216202944	0.033925335	DNA
Glyma06g21945	-0.231281033	0.035685185	DNA
Glyma06g23290	0.466880845	0.030718364	DNA
Glyma06g29917	0.286962652	0.029366981	DNA
Glyma07g00490	0.176497236	0.047986021	DNA
Glyma07g02170	0.25208065	0.032959771	DNA
Glyma07g08120	0.29787027	0.027707574	DNA
Glyma07g08140	0.303659832	0.045359654	DNA
Glyma07g11320	0.62076523	0.038962025	DNA
Glyma07g15940	-0.257850135	0.028027601	DNA
Glyma07g20555	0.216318593	0.032938882	DNA
Glyma07g36680	0.550332299	0.033002108	DNA
Glyma08g05480	0.177630085	0.044346492	DNA
Glyma08g08920	0.587377495	0.032394444	DNA
Glyma08g11130	0.394595929	0.037543328	DNA
Glyma08g12770	0.329460662	0.029528509	DNA
Glyma08g13370	0.260738782	0.035955247	DNA
Glyma08g15291	0.685281336	0.038960442	DNA
Glyma08g16091	0.667630879	0.030343467	DNA
Glyma08g18860	0.390270028	0.036938566	DNA
Glyma08g20070	0.255618895	0.033344752	DNA
Glyma08g20100	0.192347002	0.039236124	DNA
Glyma08g21830	0.273227816	0.028027601	DNA
Glyma08g23930	0.186192269	0.043338899	DNA
Glyma08g44490	0.378535453	0.049738891	DNA
Glyma09g05240	0.5827866	0.029528509	DNA
Glyma09g07410	0.276991497	0.044702237	DNA
Glyma09g34660	0.213235627	0.026266935	DNA
Glyma09g34670	0.245387785	0.02312907	DNA
Glyma09g38350	0.396567476	0.035428428	DNA
Glyma10g05540	0.324672738	0.033527135	DNA
Glyma10g08047	0.352520466	0.040975624	DNA
Glyma10g28960	0.420626975	0.034353823	DNA
Glyma10g43940	0.332857266	0.043608803	DNA
Glyma11g12110	0.507711771	0.039045543	DNA
Glyma12g04320	0.525263561	0.040611864	DNA
Glyma12g08600	0.199031856	0.046352955	DNA
Glyma12g29120	0.193565539	0.040967289	DNA
Glyma12g33380	0.218492668	0.041656714	DNA
Glyma13g16500	0.247402009	0.037601016	DNA
Glyma13g17530	0.306564314	0.044680006	DNA
Glyma13g22420	0.494411696	0.029861208	DNA
Glyma13g22480	0.458612868	0.038430083	DNA
Glyma13g31890	-0.682557859	0.028715575	DNA
Glyma13g41490	0.400527639	0.028703475	DNA
Glyma13g44910	0.272713467	0.047512698	DNA
Glyma14g02750	0.263558421	0.043767574	DNA
Glyma14g02860	0.228529927	0.038960442	DNA
Glyma14g03200	0.487347918	0.036821996	DNA
Glyma14g14171	0.132874781	0.028421838	DNA
Glyma14g34961	0.258573523	0.020030038	DNA
Glyma15g02410	0.239382146	0.027524304	DNA
Glyma15g03900	0.441350432	0.027706839	DNA
Glyma15g06160	0.372147017	0.042649171	DNA
Glyma15g07430	-0.731326087	0.028602341	DNA
Glyma15g12500	0.202438966	0.033763286	DNA
Glyma15g13600	0.287236978	0.038962025	DNA
Glyma15g16570	0.551288358	0.031615156	DNA
Glyma15g18600	0.278202872	0.043644912	DNA
Glyma15g24670	0.393751903	0.04584396	DNA
Glyma15g32166	0.371643981	0.042212213	DNA
Glyma16g17621	0.546571931	0.031449404	DNA
Glyma16g27271	0.300863094	0.032938882	DNA
Glyma16g28290	0.133665634	0.028703475	DNA
Glyma17g03920	0.536233224	0.034513944	DNA
Glyma17g04980	0.315365524	0.047105672	DNA
Glyma17g06170	0.246216831	0.03787173	DNA
Glyma17g10770	0.225281679	0.029528509	DNA
Glyma17g11020	0.321045025	0.041539417	DNA
Glyma17g11220	0.62489661	0.033763286	DNA
Glyma17g11290	0.431520592	0.034356767	DNA
Glyma17g13230	0.422209064	0.044633648	DNA
Glyma17g13560	0.271038014	0.038960442	DNA
Glyma17g13990	0.319945135	0.036314375	DNA
Glyma17g18400	0.381320755	0.048719392	DNA
Glyma17g29031	0.185244506	0.038441772	DNA
Glyma18g07040	-0.215465096	0.032938882	DNA
Glyma18g11950	0.240151914	0.032938882	DNA
Glyma18g22860	0.208161137	0.033619292	DNA
Glyma18g22940	0.456157518	0.037300847	DNA
Glyma18g39911	-0.299486302	0.025740037	DNA
Glyma18g48000	0.27320469	0.048745233	DNA
Glyma19g04810	0.224247697	0.028027601	DNA
Glyma19g05212	0.346761842	0.029528509	DNA
Glyma19g30060	0.26314137	0.043949764	DNA
Glyma19g31600	0.334480879	0.043980256	DNA
Glyma19g32560	-0.422626838	0.044737826	DNA
Glyma19g35730	-0.584514906	0.039278308	DNA
Glyma19g36300	0.192737077	0.034358953	DNA
Glyma19g40370	0.573104229	0.028523712	DNA
Glyma19g41790	-0.281006081	0.026191488	DNA
Glyma19g44211	0.33553995	0.037601016	DNA
Glyma20g04016	0.535276134	0.028299205	DNA
Glyma20g25090	-0.312756611	0.033619292	DNA
Glyma20g32960	0.133763701	0.037978142	DNA
Glyma20g37930	0.371746081	0.037328695	DNA
Glyma01g27160	-0.197185889	0.035450174	Fermentation
Glyma02g26390	-0.345450692	0.037103541	Fermentation
Glyma04g34230	0.24674496	0.040952884	Fermentation
Glyma04g42740	-0.602208593	0.028027601	Fermentation
Glyma06g12010	-0.781604946	0.02179146	Fermentation
Glyma13g41480	-0.353857026	0.043711416	Fermentation
Glyma14g24140	-0.3527576	0.028852209	Fermentation
Glyma14g24860	-0.769271852	0.042212213	Fermentation
Glyma18g22820	-0.369181218	0.036821996	Fermentation
Glyma01g02330	-0.503380174	0.026266935	Gluconeogenese/ glyoxylate cycle
Glyma06g45950	-0.799549993	0.036580377	Gluconeogenese/ glyoxylate cycle
Glyma08g36820	-0.539670614	0.025895251	Gluconeogenese/ glyoxylate cycle
Glyma09g15232	-0.750105751	0.034085404	Gluconeogenese/ glyoxylate cycle
Glyma09g33650	-0.56401505	0.023889931	Gluconeogenese/ glyoxylate cycle
Glyma12g10780	-0.83773375	0.017456933	Gluconeogenese/ glyoxylate cycle
Glyma01g40580	-0.188955775	0.034643523	Gluconeogenesis
Glyma06g34190	0.295229213	0.031845608	Gluconeogenesis
Glyma12g19520	0.302762818	0.034674561	Gluconeogenesis
Glyma17g10880	0.262201457	0.035736571	Gluconeogenesis
Glyma02g07805	0.208077044	0.027706839	Glycolysis
Glyma03g34740	0.221320787	0.041051952	Glycolysis
Glyma05g20150	0.298820138	0.037601016	Glycolysis
Glyma05g21164	0.25039283	0.042906706	Glycolysis
Glyma10g07480	0.257346	0.038960442	Glycolysis
Glyma12g15951	0.131688098	0.038532912	Glycolysis
Glyma13g21360	0.268381819	0.038960442	Glycolysis
Glyma13g41120	0.23578449	0.045373073	Glycolysis
Glyma14g36850	0.334662936	0.045655297	Glycolysis
Glyma15g04290	0.22810778	0.049598383	Glycolysis
Glyma17g01361	0.141203678	0.046623193	Glycolysis
Glyma18g18360	0.145781214	0.028027601	Glycolysis
Glyma19g00870	0.277157463	0.047533616	Glycolysis
Glyma19g37420	0.229676959	0.03787173	Glycolysis
Glyma02g01640	-0.736715307	0.039542233	Hormone metabolism
Glyma02g05220	-0.483303391	0.036618571	Hormone metabolism
Glyma02g07310	-0.376472128	0.028703475	Hormone metabolism
Glyma02g17360	-0.864625059	0.049373411	Hormone metabolism
Glyma02g26160	-0.670683572	0.043412677	Hormone metabolism
Glyma02g35892	-0.625394526	0.037004751	Hormone metabolism
Glyma02g43996	-0.29019881	0.038302874	Hormone metabolism
Glyma02g44000	-0.325820866	0.032959771	Hormone metabolism
Glyma03g35840	-0.481913029	0.046352955	Hormone metabolism
Glyma03g37760	-0.789287249	0.026594254	Hormone metabolism
Glyma03g40860	-0.412125857	0.042487181	Hormone metabolism
Glyma03g40870	-0.315923865	0.028027601	Hormone metabolism
Glyma03g40880	-0.365748904	0.038526332	Hormone metabolism
Glyma03g40891	-0.378036722	0.045086896	Hormone metabolism
Glyma03g42250	0.797727781	0.01925076	Hormone metabolism
Glyma04g38850	0.39643078	0.035990903	Hormone metabolism
Glyma04g40600	1.140413078	0.026266935	Hormone metabolism
Glyma05g07490	0.252341902	0.03787173	Hormone metabolism
Glyma05g28070	-0.315847296	0.041097664	Hormone metabolism
Glyma06g14190	0.7916035	0.028027601	Hormone metabolism
Glyma06g43200	-0.74348999	0.03787173	Hormone metabolism
Glyma06g43241	-0.663180767	0.031615156	Hormone metabolism
Glyma06g43270	-0.669296875	0.044866516	Hormone metabolism
Glyma06g43290	-0.629941499	0.033554617	Hormone metabolism
Glyma06g43310	-0.745398327	0.044188484	Hormone metabolism
Glyma06g43350	-0.721079853	0.047626608	Hormone metabolism
Glyma06g43361	-0.668557715	0.04431241	Hormone metabolism
Glyma06g43380	-0.632013617	0.031172443	Hormone metabolism
Glyma06g43400	-0.741240513	0.044064236	Hormone metabolism
Glyma06g43430	-0.654824642	0.040862393	Hormone metabolism
Glyma06g43440	-0.727791342	0.049495814	Hormone metabolism
Glyma06g43450	-0.67872492	0.028602341	Hormone metabolism
Glyma06g43470	-0.703743514	0.037601016	Hormone metabolism
Glyma06g43505	-0.713231737	0.047105672	Hormone metabolism
Glyma06g43520	-0.646733641	0.040723912	Hormone metabolism
Glyma07g05420	1.665611161	0.017456933	Hormone metabolism
Glyma07g17410	0.383275492	0.028819129	Hormone metabolism
Glyma07g20501	0.427217567	0.040584607	Hormone metabolism
Glyma07g25390	-0.562489027	0.038962025	Hormone metabolism
Glyma07g39030	0.259420918	0.030763297	Hormone metabolism
Glyma08g09820	-0.828021755	0.049598383	Hormone metabolism
Glyma08g16506	-0.540810946	0.02278244	Hormone metabolism
Glyma08g16520	-0.663303037	0.041797401	Hormone metabolism
Glyma08g16550	-0.616999588	0.045388767	Hormone metabolism
Glyma08g18080	0.482938437	0.045593135	Hormone metabolism
Glyma08g22230	-1.098817875	0.023579478	Hormone metabolism
Glyma08g41060	0.277709259	0.041797401	Hormone metabolism
Glyma09g35280	0.942237386	0.03822548	Hormone metabolism
Glyma09g35570	-0.554553832	0.047179767	Hormone metabolism
Glyma09g35620	-0.439642809	0.02278244	Hormone metabolism
Glyma09g36870	0.260900786	0.040311888	Hormone metabolism
Glyma10g01690	-0.830213561	0.041717335	Hormone metabolism
Glyma10g09368	-0.73435388	0.048186539	Hormone metabolism
Glyma11g01210	0.486069524	0.032959771	Hormone metabolism
Glyma11g11020	0.488280368	0.02994709	Hormone metabolism
Glyma11g37750	0.220560267	0.028027601	Hormone metabolism
Glyma12g00510	0.25529003	0.03618188	Hormone metabolism
Glyma12g03210	0.402633573	0.03787173	Hormone metabolism
Glyma12g03890	-0.591184778	0.04156676	Hormone metabolism
Glyma12g03950	-0.567454165	0.048410853	Hormone metabolism
Glyma12g14570	-0.599197468	0.03787173	Hormone metabolism
Glyma12g14606	-0.610510676	0.036821996	Hormone metabolism
Glyma12g14660	-0.700620638	0.04609264	Hormone metabolism
Glyma12g14750	-0.594820081	0.040633669	Hormone metabolism
Glyma12g14900	-0.537810448	0.037595587	Hormone metabolism
Glyma12g14950	-0.498409834	0.049981154	Hormone metabolism
Glyma12g34480	-0.549815826	0.032938882	Hormone metabolism
Glyma13g03790	-0.58474725	0.02278244	Hormone metabolism
Glyma13g33300	-0.763803564	0.032938882	Hormone metabolism
Glyma13g34510	-0.555110687	0.044346492	Hormone metabolism
Glyma13g36030	-0.631861027	0.033651918	Hormone metabolism
Glyma14g08040	0.271547946	0.043038025	Hormone metabolism
Glyma14g33340	0.17314166	0.0465957	Hormone metabolism
Glyma15g39750	-0.533365405	0.049188735	Hormone metabolism
Glyma15g40270	-0.710061856	0.034356767	Hormone metabolism
Glyma15g40930	-0.370884898	0.023887374	Hormone metabolism
Glyma16g01990	2.088385346	0.01884496	Hormone metabolism
Glyma16g03600	-0.45667022	0.038621866	Hormone metabolism
Glyma16g09120	-0.483902773	0.041097664	Hormone metabolism
Glyma16g23420	-0.417076627	0.03787173	Hormone metabolism
Glyma16g26320	-0.330960157	0.038014483	Hormone metabolism
Glyma17g04150	0.613776665	0.028027601	Hormone metabolism
Glyma17g04760	0.390525842	0.047179767	Hormone metabolism
Glyma17g35660	0.473425828	0.040764922	Hormone metabolism
Glyma17g36970	0.344138883	0.017900057	Hormone metabolism
Glyma18g15480	0.266840709	0.044346492	Hormone metabolism
Glyma18g40211	-0.29166022	0.041189783	Hormone metabolism
Glyma19g01590	0.746679077	0.042717237	Hormone metabolism
Glyma19g27130	-0.391504784	0.03787173	Hormone metabolism
Glyma19g39840	-0.453936575	0.030289794	Hormone metabolism
Glyma19g43360	-0.386374842	0.03787173	Hormone metabolism
Glyma19g43365	-0.288266642	0.047105672	Hormone metabolism
Glyma20g01040	0.498385359	0.044346492	Hormone metabolism
Glyma20g01370	-0.380742758	0.047169461	Hormone metabolism
Glyma20g11600	-0.660689847	0.023541668	Hormone metabolism
Glyma20g11680	-0.979307183	0.038960442	Hormone metabolism
Glyma20g11740	0.712627116	0.032938882	Hormone metabolism
Glyma01g05470	0.364986595	0.04117639	Lipid metabolism
Glyma01g05550	-0.362663536	0.039886217	Lipid metabolism
Glyma01g27385	-0.588848125	0.028027601	Lipid metabolism
Glyma01g34111	-0.377629246	0.035130788	Lipid metabolism
Glyma01g42420	0.354135424	0.023522907	Lipid metabolism
Glyma02g08600	-0.459445972	0.02278244	Lipid metabolism
Glyma02g10750	-0.317310811	0.03787173	Lipid metabolism
Glyma02g11870	-0.365620953	0.028027601	Lipid metabolism
Glyma02g15600	0.228435749	0.033763286	Lipid metabolism
Glyma02g17010	-0.393345313	0.044150174	Lipid metabolism
Glyma02g39230	0.415475999	0.028027601	Lipid metabolism
Glyma03g18661	0.27548076	0.03203672	Lipid metabolism
Glyma03g22860	-0.792230055	0.028027601	Lipid metabolism
Glyma03g23554	0.278864338	0.017456933	Lipid metabolism
Glyma03g37290	0.21854253	0.045984531	Lipid metabolism
Glyma04g02250	-0.268060117	0.048735384	Lipid metabolism
Glyma04g07280	0.344862468	0.028027601	Lipid metabolism
Glyma04g09040	-0.385249151	0.046354838	Lipid metabolism
Glyma05g25970	0.465844668	0.028603467	Lipid metabolism
Glyma06g00710	-0.344482353	0.04737198	Lipid metabolism
Glyma06g02310	-0.288295821	0.02278244	Lipid metabolism
Glyma06g05710	0.25243718	0.031446973	Lipid metabolism
Glyma06g07360	0.335424403	0.02889289	Lipid metabolism
Glyma07g02180	-0.188103275	0.036652518	Lipid metabolism
Glyma07g32850	0.163861402	0.03893582	Lipid metabolism
Glyma07g37570	-0.239305532	0.032938882	Lipid metabolism
Glyma07g37590	-0.189945078	0.026266935	Lipid metabolism
Glyma07g38020	0.159161422	0.041556966	Lipid metabolism
Glyma08g06300	-0.402682752	0.04242267	Lipid metabolism
Glyma08g08910	0.444105219	0.030927047	Lipid metabolism
Glyma08g21840	-0.137181318	0.047547446	Lipid metabolism
Glyma08g22871	-0.219814874	0.040776224	Lipid metabolism
Glyma08g26704	0.224704165	0.023522907	Lipid metabolism
Glyma08g45100	0.116501303	0.045984531	Lipid metabolism
Glyma09g01630	0.47780822	0.038962025	Lipid metabolism
Glyma09g38400	0.291184215	0.035769128	Lipid metabolism
Glyma09g39612	-0.219646583	0.044866516	Lipid metabolism
Glyma10g02790	-0.406578828	0.036618571	Lipid metabolism
Glyma10g36370	0.208130268	0.032959771	Lipid metabolism
Glyma10g36570	-0.540559	0.031406049	Lipid metabolism
Glyma10g39610	0.649044725	0.03486174	Lipid metabolism
Glyma10g40910	-0.319985513	0.045631271	Lipid metabolism
Glyma10g41430	-0.29676092	0.034643523	Lipid metabolism
Glyma11g10770	0.309909413	0.035955247	Lipid metabolism
Glyma11g18541	-0.35052463	0.038526332	Lipid metabolism
Glyma11g24620	-0.421743375	0.032959771	Lipid metabolism
Glyma11g33110	-0.607967874	0.026123086	Lipid metabolism
Glyma12g03060	0.287265482	0.03545856	Lipid metabolism
Glyma12g03450	-0.559371625	0.033619292	Lipid metabolism
Glyma12g04980	0.283912092	0.025895251	Lipid metabolism
Glyma12g11411	-0.202977129	0.049220784	Lipid metabolism
Glyma13g08963	-0.61999622	0.030662185	Lipid metabolism
Glyma13g25911	-0.613159069	0.0324727	Lipid metabolism
Glyma13g28710	-0.454271971	0.028027601	Lipid metabolism
Glyma13g31980	-0.358947372	0.045011464	Lipid metabolism
Glyma14g08400	-0.777259765	0.030763297	Lipid metabolism
Glyma14g09100	-0.193093878	0.037989479	Lipid metabolism
Glyma14g13828	-0.342411685	0.03682175	Lipid metabolism
Glyma14g37350	0.385998136	0.027242627	Lipid metabolism
Glyma14g39030	0.557415759	0.025240347	Lipid metabolism
Glyma15g07040	-0.236757736	0.032575602	Lipid metabolism
Glyma15g07340	-0.444660356	0.034130732	Lipid metabolism
Glyma15g10380	-0.423068456	0.036486089	Lipid metabolism
Glyma15g15700	0.347034821	0.047105672	Lipid metabolism
Glyma15g21444	0.35066147	0.042632978	Lipid metabolism
Glyma16g05640	-0.327947746	0.032938882	Lipid metabolism
Glyma16g06230	-0.578550545	0.049779453	Lipid metabolism
Glyma16g33340	-0.710958979	0.030662185	Lipid metabolism
Glyma17g02680	0.198007521	0.039015836	Lipid metabolism
Glyma17g03070	-0.193929596	0.043720269	Lipid metabolism
Glyma17g03080	-0.222721774	0.029133815	Lipid metabolism
Glyma17g06510	-0.393837122	0.031486176	Lipid metabolism
Glyma17g08510	-0.115353804	0.047547446	Lipid metabolism
Glyma17g36670	-0.744098349	0.029528509	Lipid metabolism
Glyma18g07130	-0.420016342	0.029861208	Lipid metabolism
Glyma18g36130	0.213920269	0.030220778	Lipid metabolism
Glyma18g46620	-0.219824833	0.041097664	Lipid metabolism
Glyma18g47950	0.292702027	0.037272295	Lipid metabolism
Glyma18g52070	-0.423559283	0.038679763	Lipid metabolism
Glyma18g54020	0.229967389	0.040934152	Lipid metabolism
Glyma19g25970	-0.148392652	0.017456933	Lipid metabolism
Glyma19g26690	-0.159905768	0.035067823	Lipid metabolism
Glyma19g27060	-0.3134275	0.048711187	Lipid metabolism
Glyma19g40610	-0.373166165	0.049598383	Lipid metabolism
Glyma20g02570	-0.322220293	0.049252448	Lipid metabolism
Glyma20g21960	0.227331265	0.035012739	Lipid metabolism
Glyma20g25816	-0.318592854	0.027706839	Lipid metabolism
Glyma20g26391	-0.305492188	0.030151947	Lipid metabolism
Glyma20g31030	-0.519600117	0.044346492	Lipid metabolism
Glyma20g31200	0.226255348	0.038276236	Lipid metabolism
Glyma20g38200	-0.716825085	0.049534189	Lipid metabolism
Glyma01g07780	0.367827918	0.026266935	Major CHO metabolism
Glyma01g26990	0.472704616	0.01884496	Major CHO metabolism
Glyma02g02450	-0.315926963	0.041222864	Major CHO metabolism
Glyma02g13260	0.324503933	0.032938882	Major CHO metabolism
Glyma03g14960	0.477040186	0.026037225	Major CHO metabolism
Glyma03g35520	-0.490787222	0.041246304	Major CHO metabolism
Glyma06g44510	0.248625552	0.034643523	Major CHO metabolism
Glyma07g38820	-0.357006711	0.038679763	Major CHO metabolism
Glyma08g16420	0.441796092	0.043308596	Major CHO metabolism
Glyma08g40810	-0.261369619	0.033127221	Major CHO metabolism
Glyma08g44450	0.154679725	0.037629314	Major CHO metabolism
Glyma09g36580	-0.753487356	0.039976062	Major CHO metabolism
Glyma11g10400	0.375305223	0.036618571	Major CHO metabolism
Glyma12g02690	0.395350155	0.021026127	Major CHO metabolism
Glyma12g13240	0.250766683	0.033349822	Major CHO metabolism
Glyma12g33280	0.217357076	0.030151947	Major CHO metabolism
Glyma13g37140	0.23723032	0.029207533	Major CHO metabolism
Glyma14g39930	-0.68823257	0.043666835	Major CHO metabolism
Glyma15g42900	0.43856407	0.035990903	Major CHO metabolism
Glyma16g07595	-0.205250845	0.032959771	Major CHO metabolism
Glyma16g29411	-0.127918406	0.033133917	Major CHO metabolism
Glyma17g01900	-0.308791996	0.040059822	Major CHO metabolism
Glyma17g38100	-0.741172292	0.036566786	Major CHO metabolism
Glyma18g10385	0.210580907	0.040485267	Major CHO metabolism
Glyma18g45770	-0.518913002	0.018337013	Major CHO metabolism
Glyma19g17790	0.363269195	0.023585397	Major CHO metabolism
Glyma19g33620	-0.189052313	0.044702693	Major CHO metabolism
Glyma01g31300	-0.922470217	0.032959771	Metal handling
Glyma01g37500	0.33371854	0.026988486	Metal handling
Glyma03g06420	-0.946542149	0.029528509	Metal handling
Glyma03g32200	0.234557582	0.028075	Metal handling
Glyma05g20280	0.180386956	0.026191488	Metal handling
Glyma08g26083	0.229237473	0.043674771	Metal handling
Glyma10g38960	-0.41606677	0.04732349	Metal handling
Glyma10g41040	-0.770339926	0.02278244	Metal handling
Glyma11g07790	0.360160456	0.021402636	Metal handling
Glyma11g09690	-0.274746352	0.017456933	Metal handling
Glyma12g00350	0.219792429	0.030483412	Metal handling
Glyma12g03710	-0.228803092	0.01925076	Metal handling
Glyma20g26230	-0.723372428	0.044850579	Metal handling
Glyma01g03870	-0.442794447	0.045631271	Minor CHO metabolism
Glyma01g24960	-0.335791513	0.043338899	Minor CHO metabolism
Glyma02g03820	-0.31864924	0.032938882	Minor CHO metabolism
Glyma02g04920	0.195688365	0.046081725	Minor CHO metabolism
Glyma02g47330	-0.901855399	0.030763297	Minor CHO metabolism
Glyma03g00430	0.482784322	0.024642402	Minor CHO metabolism
Glyma03g09026	-0.415880226	0.032938882	Minor CHO metabolism
Glyma03g18410	-0.319357568	0.048405144	Minor CHO metabolism
Glyma03g32653	-0.275430557	0.032938882	Minor CHO metabolism
Glyma04g39120	-0.561666167	0.038997686	Minor CHO metabolism
Glyma05g32500	-0.34928841	0.042923363	Minor CHO metabolism
Glyma06g10990	-0.404434124	0.036921748	Minor CHO metabolism
Glyma06g15860	-0.43659217	0.040912758	Minor CHO metabolism
Glyma09g29015	0.129710938	0.047610932	Minor CHO metabolism
Glyma09g29991	-0.301601549	0.049220784	Minor CHO metabolism
Glyma09g40990	0.514580853	0.025582991	Minor CHO metabolism
Glyma13g01420	-1.062353859	0.046666012	Minor CHO metabolism
Glyma14g01430	-0.934921024	0.03109443	Minor CHO metabolism
Glyma14g19220	-0.418374668	0.048753313	Minor CHO metabolism
Glyma16g34640	0.50010258	0.027060186	Minor CHO metabolism
Glyma17g07530	-1.010312327	0.049808193	Minor CHO metabolism
Glyma18g44820	0.518802993	0.023579478	Minor CHO metabolism
Glyma19g24335	-0.701098671	0.044346492	Minor CHO metabolism
Glyma01g00690	0.285412643	0.031406049	Miscellaneous enzyme families
Glyma01g07860	-0.369986968	0.035841942	Miscellaneous enzyme families
Glyma01g09190	0.693852128	0.049548456	Miscellaneous enzyme families
Glyma01g26220	0.405479567	0.031397682	Miscellaneous enzyme families
Glyma01g33150	-0.74421059	0.030776754	Miscellaneous enzyme families
Glyma01g40060	0.403411246	0.040832351	Miscellaneous enzyme families
Glyma02g11666	-0.378052777	0.038962025	Miscellaneous enzyme families
Glyma02g18200	-0.199459817	0.04117639	Miscellaneous enzyme families
Glyma02g41190	0.451054698	0.028027601	Miscellaneous enzyme families
Glyma02g43640	0.51789351	0.028027601	Miscellaneous enzyme families
Glyma02g44580	-0.21602091	0.025864761	Miscellaneous enzyme families
Glyma02g44730	0.283168365	0.033224814	Miscellaneous enzyme families
Glyma02g45470	0.402949985	0.02062984	Miscellaneous enzyme families
Glyma02g45940	-0.482549298	0.037004751	Miscellaneous enzyme families
Glyma02g45950	-0.302903912	0.035450174	Miscellaneous enzyme families
Glyma03g00380	0.977269621	0.030245209	Miscellaneous enzyme families
Glyma03g00856	0.391358071	0.044977071	Miscellaneous enzyme families
Glyma03g00880	0.225164801	0.04962114	Miscellaneous enzyme families
Glyma03g01670	-0.331842944	0.031139471	Miscellaneous enzyme families
Glyma03g02320	0.605549648	0.027475602	Miscellaneous enzyme families
Glyma03g02470	0.61054473	0.044634724	Miscellaneous enzyme families
Glyma03g16600	0.529466452	0.038286414	Miscellaneous enzyme families
Glyma03g25020	0.535985223	0.026738651	Miscellaneous enzyme families
Glyma03g28780	0.599617667	0.038276236	Miscellaneous enzyme families
Glyma03g28850	0.970457175	0.040297672	Miscellaneous enzyme families
Glyma03g34410	-0.765953455	0.023522907	Miscellaneous enzyme families
Glyma03g34420	-1.071089344	0.026738651	Miscellaneous enzyme families
Glyma03g38150	-0.727526562	0.028027601	Miscellaneous enzyme families
Glyma03g38570	-0.577808184	0.03787173	Miscellaneous enzyme families
Glyma03g39810	0.277040474	0.0446868	Miscellaneous enzyme families
Glyma03g39881	-0.857714525	0.032959771	Miscellaneous enzyme families
Glyma03g40021	0.225493412	0.028027601	Miscellaneous enzyme families
Glyma03g40031	-0.596740614	0.049671657	Miscellaneous enzyme families
Glyma03g40150	-0.840456036	0.035185059	Miscellaneous enzyme families
Glyma04g04080	-0.32661701	0.035428428	Miscellaneous enzyme families
Glyma04g05510	-0.536735582	0.038943801	Miscellaneous enzyme families
Glyma04g07820	0.277692957	0.043043238	Miscellaneous enzyme families
Glyma04g13670	0.343549655	0.023522907	Miscellaneous enzyme families
Glyma04g16850	0.421661984	0.025895251	Miscellaneous enzyme families
Glyma04g22177	0.421184095	0.040694252	Miscellaneous enzyme families
Glyma04g38630	0.262726	0.027706839	Miscellaneous enzyme families
Glyma05g00470	0.450990932	0.035171973	Miscellaneous enzyme families
Glyma05g04270	0.542815085	0.028027601	Miscellaneous enzyme families
Glyma05g04380	0.724059995	0.038744389	Miscellaneous enzyme families
Glyma05g08270	-0.571113099	0.041064363	Miscellaneous enzyme families
Glyma05g09160	0.596922678	0.036090087	Miscellaneous enzyme families
Glyma05g09200	0.145299593	0.037284299	Miscellaneous enzyme families
Glyma05g25540	0.462423241	0.030720534	Miscellaneous enzyme families
Glyma05g25590	-0.575084356	0.047512698	Miscellaneous enzyme families
Glyma05g26930	-0.610488709	0.035685185	Miscellaneous enzyme families
Glyma05g28870	0.372570722	0.02278244	Miscellaneous enzyme families
Glyma05g30681	-0.554131606	0.028876697	Miscellaneous enzyme families
Glyma05g30691	-0.676126859	0.045952256	Miscellaneous enzyme families
Glyma05g31650	-0.657286073	0.043331319	Miscellaneous enzyme families
Glyma05g33630	-0.353356056	0.042923363	Miscellaneous enzyme families
Glyma05g35730	-0.284348856	0.030645223	Miscellaneous enzyme families
Glyma06g16371	0.219861656	0.017456933	Miscellaneous enzyme families
Glyma06g21982	0.3813667	0.036821996	Miscellaneous enzyme families
Glyma06g24540	-0.657723284	0.039595769	Miscellaneous enzyme families
Glyma06g39081	0.081454232	0.038302874	Miscellaneous enzyme families
Glyma06g41200	-1.044825829	0.02062984	Miscellaneous enzyme families
Glyma06g44681	0.553394134	0.044937453	Miscellaneous enzyme families
Glyma06g47670	0.255027801	0.031615156	Miscellaneous enzyme families
Glyma07g01410	-0.788428235	0.017456933	Miscellaneous enzyme families
Glyma07g01430	-0.894641029	0.017456933	Miscellaneous enzyme families
Glyma07g02260	0.247634972	0.037601016	Miscellaneous enzyme families
Glyma07g09430	-0.498075982	0.031139471	Miscellaneous enzyme families
Glyma07g11310	0.360974254	0.029668397	Miscellaneous enzyme families
Glyma07g15390	0.30090867	0.029528509	Miscellaneous enzyme families
Glyma07g23470	0.217695251	0.044724252	Miscellaneous enzyme families
Glyma07g28060	0.325857288	0.023889931	Miscellaneous enzyme families
Glyma07g37520	-0.364329573	0.042773996	Miscellaneous enzyme families
Glyma07g37680	0.175516064	0.040776224	Miscellaneous enzyme families
Glyma07g38500	-0.648585978	0.033763286	Miscellaneous enzyme families
Glyma07g39140	0.601755369	0.029861208	Miscellaneous enzyme families
Glyma07g39160	0.631027396	0.030289794	Miscellaneous enzyme families
Glyma07g39290	0.360057252	0.02889289	Miscellaneous enzyme families
Glyma08g03921	-0.345496965	0.031139471	Miscellaneous enzyme families
Glyma08g04780	0.283448144	0.035450174	Miscellaneous enzyme families
Glyma08g08530	-0.76007599	0.028027601	Miscellaneous enzyme families
Glyma08g08570	-0.5515397	0.046315886	Miscellaneous enzyme families
Glyma08g08730	0.237751626	0.047328189	Miscellaneous enzyme families
Glyma08g09930	0.261000792	0.026738651	Miscellaneous enzyme families
Glyma08g12020	0.448129878	0.01925076	Miscellaneous enzyme families
Glyma08g13880	-0.538426278	0.041097664	Miscellaneous enzyme families
Glyma08g13891	-0.62561945	0.029528509	Miscellaneous enzyme families
Glyma08g14880	-0.527317106	0.036234394	Miscellaneous enzyme families
Glyma08g15950	0.492370211	0.038960442	Miscellaneous enzyme families
Glyma08g15960	0.52197101	0.035955247	Miscellaneous enzyme families
Glyma08g15976	0.56507683	0.034358953	Miscellaneous enzyme families
Glyma08g15993	0.486000242	0.039181037	Miscellaneous enzyme families
Glyma08g18660	-0.727778874	0.044937453	Miscellaneous enzyme families
Glyma08g18990	-0.336175562	0.038997686	Miscellaneous enzyme families
Glyma08g20690	-0.567502027	0.028715575	Miscellaneous enzyme families
Glyma08g20810	-0.718986094	0.021731083	Miscellaneous enzyme families
Glyma08g20820	-0.639349514	0.02278244	Miscellaneous enzyme families
Glyma08g22680	0.827668796	0.038960442	Miscellaneous enzyme families
Glyma08g24840	-0.338537307	0.04608667	Miscellaneous enzyme families
Glyma08g27600	-0.589099609	0.026416513	Miscellaneous enzyme families
Glyma08g41960	-0.235081251	0.028027601	Miscellaneous enzyme families
Glyma08g42280	-0.280335408	0.048496411	Miscellaneous enzyme families
Glyma08g44710	-0.774525242	0.044150174	Miscellaneous enzyme families
Glyma08g44740	-0.37968646	0.049151502	Miscellaneous enzyme families
Glyma08g46280	0.532733282	0.026266935	Miscellaneous enzyme families
Glyma08g48030	0.764098015	0.023522907	Miscellaneous enzyme families
Glyma08g48240	0.521273724	0.03787173	Miscellaneous enzyme families
Glyma09g00236	0.168304811	0.041654829	Miscellaneous enzyme families
Glyma09g02670	0.31656074	0.049779453	Miscellaneous enzyme families
Glyma09g05000	0.105173347	0.044150174	Miscellaneous enzyme families
Glyma09g21230	0.227492605	0.031139471	Miscellaneous enzyme families
Glyma09g32370	-0.563305977	0.027706839	Miscellaneous enzyme families
Glyma09g35883	-0.321100227	0.040788729	Miscellaneous enzyme families
Glyma09g41940	1.035125789	0.027707574	Miscellaneous enzyme families
Glyma10g05800	-1.141679003	0.032959771	Miscellaneous enzyme families
Glyma10g22780	-0.342604931	0.040059822	Miscellaneous enzyme families
Glyma10g36690	0.442727613	0.028299205	Miscellaneous enzyme families
Glyma10g37750	-0.196609801	0.044848636	Miscellaneous enzyme families
Glyma10g37760	-0.163780321	0.044150174	Miscellaneous enzyme families
Glyma10g39060	-0.71772	0.045911211	Miscellaneous enzyme families
Glyma10g42870	-0.35923703	0.045651839	Miscellaneous enzyme families
Glyma11g05230	0.512091088	0.021014057	Miscellaneous enzyme families
Glyma11g06320	-0.370264547	0.041989044	Miscellaneous enzyme families
Glyma11g12800	0.328498527	0.027172582	Miscellaneous enzyme families
Glyma11g25780	0.449454945	0.026266935	Miscellaneous enzyme families
Glyma11g28190	-1.040348997	0.026037225	Miscellaneous enzyme families
Glyma11g29410	0.255779865	0.04156676	Miscellaneous enzyme families
Glyma11g34270	0.286778987	0.02278244	Miscellaneous enzyme families
Glyma11g34380	0.128343324	0.041010327	Miscellaneous enzyme families
Glyma11g34391	0.259789695	0.031717275	Miscellaneous enzyme families
Glyma11g36460	0.251920244	0.046081725	Miscellaneous enzyme families
Glyma11g37280	-0.441737355	0.039693633	Miscellaneous enzyme families
Glyma12g00430	-0.173517082	0.041797401	Miscellaneous enzyme families
Glyma12g01450	-0.706496385	0.04868414	Miscellaneous enzyme families
Glyma12g02010	0.09868874	0.03787173	Miscellaneous enzyme families
Glyma12g02410	1.831300032	0.024111961	Miscellaneous enzyme families
Glyma12g04950	0.316634028	0.02459105	Miscellaneous enzyme families
Glyma12g11000	-0.345248799	0.043412677	Miscellaneous enzyme families
Glyma12g15870	-0.793510817	0.043674771	Miscellaneous enzyme families
Glyma12g16470	0.553229819	0.028027601	Miscellaneous enzyme families
Glyma12g17165	-1.054106541	0.040695465	Miscellaneous enzyme families
Glyma12g31960	0.820805102	0.031406049	Miscellaneous enzyme families
Glyma12g33940	1.013034639	0.028027601	Miscellaneous enzyme families
Glyma13g04710	-0.726374075	0.042452206	Miscellaneous enzyme families
Glyma13g05810	0.536034483	0.047512698	Miscellaneous enzyme families
Glyma13g25040	-0.132269084	0.026346727	Miscellaneous enzyme families
Glyma13g28150	-0.960294792	0.030776754	Miscellaneous enzyme families
Glyma13g32910	0.476628169	0.029528509	Miscellaneous enzyme families
Glyma13g33620	-0.373968535	0.029207533	Miscellaneous enzyme families
Glyma13g33645	-0.417338109	0.026738651	Miscellaneous enzyme families
Glyma13g33690	-0.377893384	0.043644912	Miscellaneous enzyme families
Glyma13g33700	-0.29866429	0.034915275	Miscellaneous enzyme families
Glyma13g34520	-0.848365253	0.017456933	Miscellaneous enzyme families
Glyma13g34540	-1.011355239	0.040180547	Miscellaneous enzyme families
Glyma13g38510	0.580382079	0.036605075	Miscellaneous enzyme families
Glyma13g42785	-1.005211646	0.040647977	Miscellaneous enzyme families
Glyma13g42891	0.247232161	0.02622086	Miscellaneous enzyme families
Glyma13g43760	0.188298693	0.028027601	Miscellaneous enzyme families
Glyma14g00550	-0.546571691	0.038532912	Miscellaneous enzyme families
Glyma14g02790	-0.320358934	0.033960243	Miscellaneous enzyme families
Glyma14g03221	0.404087681	0.037601016	Miscellaneous enzyme families
Glyma14g05300	0.496265592	0.027706839	Miscellaneous enzyme families
Glyma14g05550	-0.292694058	0.043336323	Miscellaneous enzyme families
Glyma14g06790	-0.253380536	0.044993448	Miscellaneous enzyme families
Glyma14g16630	0.311289217	0.028027601	Miscellaneous enzyme families
Glyma14g20670	-0.470031795	0.030763297	Miscellaneous enzyme families
Glyma14g22220	0.311967602	0.017456933	Miscellaneous enzyme families
Glyma14g37730	-0.174828576	0.039374107	Miscellaneous enzyme families
Glyma14g39510	0.480326452	0.030662185	Miscellaneous enzyme families
Glyma15g01580	0.194333454	0.02312907	Miscellaneous enzyme families
Glyma15g02660	-1.17153738	0.03324695	Miscellaneous enzyme families
Glyma15g05700	0.387808771	0.037365549	Miscellaneous enzyme families
Glyma15g09520	0.192976455	0.042923363	Miscellaneous enzyme families
Glyma15g11560	0.495227974	0.032394444	Miscellaneous enzyme families
Glyma15g11570	0.582271036	0.027167648	Miscellaneous enzyme families
Glyma15g13540	0.219986631	0.04882705	Miscellaneous enzyme families
Glyma15g14180	-0.360209984	0.038987833	Miscellaneous enzyme families
Glyma15g26370	-0.513247851	0.043641368	Miscellaneous enzyme families
Glyma15g35931	-0.269319688	0.044737826	Miscellaneous enzyme families
Glyma15g39081	-0.330828341	0.037601016	Miscellaneous enzyme families
Glyma15g39235	-0.46951617	0.033960243	Miscellaneous enzyme families
Glyma15g39250	-0.3766051	0.032938882	Miscellaneous enzyme families
Glyma15g40290	-0.766523087	0.035428428	Miscellaneous enzyme families
Glyma15g42570	0.48692821	0.046623193	Miscellaneous enzyme families
Glyma15g42590	0.507252346	0.041925647	Miscellaneous enzyme families
Glyma15g43312	0.18627643	0.047559197	Miscellaneous enzyme families
Glyma16g23930	-0.078281175	0.046226778	Miscellaneous enzyme families
Glyma16g26535	-0.508420166	0.049569618	Miscellaneous enzyme families
Glyma16g26860	-0.602009784	0.044700152	Miscellaneous enzyme families
Glyma17g01580	0.726445767	0.026738651	Miscellaneous enzyme families
Glyma17g01601	0.577563924	0.028027601	Miscellaneous enzyme families
Glyma17g02960	0.184204474	0.028819129	Miscellaneous enzyme families
Glyma17g04230	0.314035409	0.031615156	Miscellaneous enzyme families
Glyma17g10330	0.163275416	0.034643523	Miscellaneous enzyme families
Glyma17g13420	0.396891265	0.03787173	Miscellaneous enzyme families
Glyma17g14730	0.54681336	0.027706839	Miscellaneous enzyme families
Glyma17g14840	0.757229527	0.033127221	Miscellaneous enzyme families
Glyma17g17960	0.541476472	0.028602341	Miscellaneous enzyme families
Glyma17g29820	0.379915133	0.033651918	Miscellaneous enzyme families
Glyma18g01240	-0.422858854	0.037877431	Miscellaneous enzyme families
Glyma18g03470	-0.891329637	0.031927653	Miscellaneous enzyme families
Glyma18g03950	0.451818461	0.017456933	Miscellaneous enzyme families
Glyma18g03961	0.384458481	0.033384444	Miscellaneous enzyme families
Glyma18g04041	0.265089133	0.02312907	Miscellaneous enzyme families
Glyma18g06730	-1.102185121	0.02312907	Miscellaneous enzyme families
Glyma18g13630	-0.168739495	0.037601016	Miscellaneous enzyme families
Glyma18g13640	-0.265424529	0.02889289	Miscellaneous enzyme families
Glyma18g14103	-0.185103743	0.027707574	Miscellaneous enzyme families
Glyma18g17450	0.51676592	0.028852209	Miscellaneous enzyme families
Glyma18g29380	0.412424322	0.037800946	Miscellaneous enzyme families
Glyma18g32840	0.543300993	0.041184387	Miscellaneous enzyme families
Glyma18g45226	0.248372815	0.037601016	Miscellaneous enzyme families
Glyma18g50790	-0.611289943	0.021402636	Miscellaneous enzyme families
Glyma18g53450	0.682367283	0.028027601	Miscellaneous enzyme families
Glyma18g53600	0.150251821	0.036254028	Miscellaneous enzyme families
Glyma19g01160	0.315946308	0.035651409	Miscellaneous enzyme families
Glyma19g01790	-0.756074829	0.044317228	Miscellaneous enzyme families
Glyma19g01831	-0.697499017	0.033651918	Miscellaneous enzyme families
Glyma19g03010	-0.67261697	0.026738651	Miscellaneous enzyme families
Glyma19g03620	0.264585826	0.032938882	Miscellaneous enzyme families
Glyma19g31520	0.618687089	0.030750836	Miscellaneous enzyme families
Glyma19g37100	-0.986159647	0.038960442	Miscellaneous enzyme families
Glyma19g39370	-0.431195969	0.033563996	Miscellaneous enzyme families
Glyma19g42010	-0.513552013	0.049252448	Miscellaneous enzyme families
Glyma19g42370	0.241246601	0.036806196	Miscellaneous enzyme families
Glyma19g42560	0.18929457	0.02278244	Miscellaneous enzyme families
Glyma19g42730	-0.68694869	0.036441718	Miscellaneous enzyme families
Glyma20g00490	1.180426563	0.017456933	Miscellaneous enzyme families
Glyma20g01490	0.356439184	0.02111922	Miscellaneous enzyme families
Glyma20g02310	-0.437083544	0.040104623	Miscellaneous enzyme families
Glyma20g02580	-0.71393099	0.037838192	Miscellaneous enzyme families
Glyma20g02610	-0.669264644	0.034356767	Miscellaneous enzyme families
Glyma20g03260	-0.286595443	0.036324848	Miscellaneous enzyme families
Glyma20g30090	-0.222344081	0.028602341	Miscellaneous enzyme families
Glyma20g37760	0.455774042	0.036324848	Miscellaneous enzyme families
Glyma01g34660	0.182976886	0.029861208	Mitochondrial electron transport
Glyma01g37780	0.123389288	0.048020891	Mitochondrial electron transport
Glyma03g02490	0.236888057	0.041097664	Mitochondrial electron transport
Glyma04g03310	0.164701486	0.042842336	Mitochondrial electron transport
Glyma04g14250	1.137785976	0.028027601	Mitochondrial electron transport
Glyma04g34960	0.153183191	0.040764922	Mitochondrial electron transport
Glyma06g03380	0.155349113	0.037853888	Mitochondrial electron transport
Glyma06g45320	0.50903677	0.04608667	Mitochondrial electron transport
Glyma06g47560	0.688690975	0.027475856	Mitochondrial electron transport
Glyma07g11650	0.326619002	0.036324848	Mitochondrial electron transport
Glyma09g30480	0.339931253	0.033763286	Mitochondrial electron transport
Glyma09g38230	0.289682542	0.036234394	Mitochondrial electron transport
Glyma11g14070	0.496012652	0.033619292	Mitochondrial electron transport
Glyma11g27280	-0.33263574	0.035955247	Mitochondrial electron transport
Glyma18g04730	0.149165137	0.047240907	Mitochondrial electron transport
Glyma18g06920	-0.320823634	0.034570937	Mitochondrial electron transport
Glyma18g48160	0.256741885	0.038581963	Mitochondrial electron transport
Glyma20g39400	0.36270614	0.037973537	Mitochondrial electron transport
Glyma05g26560	0.179730345	0.049506678	N-metabolism
Glyma10g26830	0.185896271	0.044866516	N-metabolism
Glyma13g01000	0.21380554	0.040861567	N-metabolism
Glyma16g32871	-0.20898831	0.045984531	N-metabolism
Glyma0011s50	-0.229824242	0.038795633	Not annotated
Glyma0048s00250	0.193029986	0.049506678	Not annotated
Glyma0048s00270	0.282033895	0.030662185	Not annotated
Glyma0048s00320	0.206012177	0.048972675	Not annotated
Glyma0079s00240	-0.887048924	0.044702237	Not annotated
Glyma0079s00261	-0.621301227	0.040776224	Not annotated
Glyma0079s00280	-1.209604445	0.046267227	Not annotated
Glyma0079s00290	-0.548001208	0.028027601	Not annotated
Glyma0079s00311	-0.681448589	0.044934938	Not annotated
Glyma0079s00320	-0.693217661	0.041184387	Not annotated
Glyma0079s00340	-0.745656684	0.045388767	Not annotated
Glyma0079s00360	-0.666238914	0.0465957	Not annotated
Glyma0079s00370	-0.719905922	0.046635962	Not annotated
Glyma0090s00200	0.743072493	0.033324861	Not annotated
Glyma0090s00250	0.744795008	0.024642402	Not annotated
Glyma0090s00350	0.758133391	0.033651918	Not annotated
Glyma0092s00200	-0.124968206	0.03787173	Not annotated
Glyma0101s00251	0.381229697	0.033763286	Not annotated
Glyma0169s00200	0.457898549	0.047448835	Not annotated
Glyma0169s00210	-0.209678995	0.030289794	Not annotated
Glyma0196s00210	0.745797373	0.033353962	Not annotated
Glyma01g00460	0.269953153	0.032938882	Not annotated
Glyma01g00670	0.479757625	0.03724511	Not annotated
Glyma01g01310	0.262392107	0.032938882	Not annotated
Glyma01g01601	-0.308848635	0.046580062	Not annotated
Glyma01g01840	0.285487129	0.049462272	Not annotated
Glyma01g02310	-0.361495026	0.034643523	Not annotated
Glyma01g02990	0.752491586	0.044346492	Not annotated
Glyma01g03360	-0.310660323	0.044346492	Not annotated
Glyma01g04400	-0.27172884	0.028027601	Not annotated
Glyma01g04440	-0.314917242	0.0428436	Not annotated
Glyma01g04500	-0.256578622	0.028027601	Not annotated
Glyma01g04820	0.294923755	0.037543328	Not annotated
Glyma01g06080	-0.171969942	0.028703475	Not annotated
Glyma01g06140	-0.672046257	0.047249299	Not annotated
Glyma01g06300	-0.839150372	0.03598698	Not annotated
Glyma01g06740	0.171930672	0.02278244	Not annotated
Glyma01g07091	0.196244746	0.026988486	Not annotated
Glyma01g08113	0.536384056	0.029051017	Not annotated
Glyma01g09500	0.410700232	0.03822548	Not annotated
Glyma01g20383	0.468468867	0.04313623	Not annotated
Glyma01g23106	0.438460971	0.031172443	Not annotated
Glyma01g23123	0.461947232	0.044346492	Not annotated
Glyma01g23300	0.267351585	0.046352955	Not annotated
Glyma01g24550	-0.484807504	0.043038025	Not annotated
Glyma01g25782	0.756341169	0.040483458	Not annotated
Glyma01g26340	0.328403393	0.031139471	Not annotated
Glyma01g29440	0.356789009	0.037978142	Not annotated
Glyma01g31900	-0.311255689	0.045474161	Not annotated
Glyma01g33610	0.24279004	0.030289794	Not annotated
Glyma01g34680	-0.632614976	0.017456933	Not annotated
Glyma01g35170	0.187016387	0.043608803	Not annotated
Glyma01g35381	-0.200642863	0.029528509	Not annotated
Glyma01g37860	0.254643292	0.038286414	Not annotated
Glyma01g38910	0.289146781	0.040381359	Not annotated
Glyma01g39530	0.347177984	0.030927047	Not annotated
Glyma01g40260	-0.512142512	0.028027601	Not annotated
Glyma01g40485	0.636576644	0.028027601	Not annotated
Glyma01g41270	0.331282541	0.046417219	Not annotated
Glyma01g41471	0.557384782	0.035955247	Not annotated
Glyma01g42160	0.53972939	0.047105672	Not annotated
Glyma01g42190	-0.281645107	0.0465957	Not annotated
Glyma01g42340	0.132087605	0.032938882	Not annotated
Glyma01g44010	0.228122031	0.032394444	Not annotated
Glyma01g44510	-0.673748639	0.048405144	Not annotated
Glyma01g45125	-0.216330155	0.03893582	Not annotated
Glyma01g45430	0.415885385	0.029601633	Not annotated
Glyma01g45550	-0.395872393	0.028027601	Not annotated
Glyma0249s00210	1.068984984	0.038532912	Not annotated
Glyma02g02590	-0.244373217	0.031717275	Not annotated
Glyma02g02690	0.294831304	0.038962025	Not annotated
Glyma02g03160	-0.343316562	0.024033579	Not annotated
Glyma02g03280	2.140100031	0.026266935	Not annotated
Glyma02g03335	2.318999397	0.028027601	Not annotated
Glyma02g04250	-0.296213144	0.032959766	Not annotated
Glyma02g05090	0.18093696	0.034865111	Not annotated
Glyma02g05520	-0.210018718	0.028602341	Not annotated
Glyma02g05670	0.246895596	0.030220778	Not annotated
Glyma02g05960	0.430385582	0.035955247	Not annotated
Glyma02g06480	0.188281422	0.040473297	Not annotated
Glyma02g06610	-0.790450455	0.032938882	Not annotated
Glyma02g07871	0.367536723	0.038429959	Not annotated
Glyma02g07950	-0.333070854	0.041791146	Not annotated
Glyma02g07970	0.799094544	0.037601016	Not annotated
Glyma02g07990	-0.651796735	0.027167648	Not annotated
Glyma02g08220	0.263530306	0.049671657	Not annotated
Glyma02g09350	0.297889063	0.025568515	Not annotated
Glyma02g10140	0.551517024	0.02851576	Not annotated
Glyma02g10371	0.073547283	0.042923363	Not annotated
Glyma02g10730	0.588307696	0.017456933	Not annotated
Glyma02g12170	-0.141727009	0.033678518	Not annotated
Glyma02g12380	-0.850795836	0.029319104	Not annotated
Glyma02g12540	0.234999116	0.042286356	Not annotated
Glyma02g12680	0.138240171	0.031927653	Not annotated
Glyma02g12800	0.242217572	0.048121119	Not annotated
Glyma02g15050	-0.196010358	0.042673003	Not annotated
Glyma02g15571	0.433689258	0.028027601	Not annotated
Glyma02g16830	0.197778111	0.046899949	Not annotated
Glyma02g17050	0.507474828	0.04405	Not annotated
Glyma02g17140	0.687082552	0.026037225	Not annotated
Glyma02g18320	-0.327408261	0.035124758	Not annotated
Glyma02g24818	0.218400254	0.046081725	Not annotated
Glyma02g27110	0.337718324	0.043338899	Not annotated
Glyma02g29410	0.456871299	0.036486089	Not annotated
Glyma02g30038	0.356033859	0.033651918	Not annotated
Glyma02g31140	0.899913718	0.029528509	Not annotated
Glyma02g34030	0.220836923	0.049832939	Not annotated
Glyma02g35040	-0.478653041	0.026123086	Not annotated
Glyma02g35056	0.411714583	0.041797401	Not annotated
Glyma02g35711	-0.195713505	0.045631271	Not annotated
Glyma02g36800	-0.594146758	0.028703475	Not annotated
Glyma02g36901	0.125895318	0.030662185	Not annotated
Glyma02g37600	0.261321974	0.033400197	Not annotated
Glyma02g37820	-0.527788794	0.03787173	Not annotated
Glyma02g38210	-0.602569185	0.035990903	Not annotated
Glyma02g41260	0.33075789	0.01884496	Not annotated
Glyma02g42160	-0.309925328	0.045547162	Not annotated
Glyma02g42251	-0.669920676	0.023522907	Not annotated
Glyma02g43090	0.499385386	0.030343467	Not annotated
Glyma02g43160	0.287270324	0.029601633	Not annotated
Glyma02g43790	0.366357788	0.023616571	Not annotated
Glyma02g44060	0.436272711	0.028715575	Not annotated
Glyma02g45320	0.266442793	0.036107707	Not annotated
Glyma02g45930	-0.277129919	0.031717275	Not annotated
Glyma02g45960	0.197525913	0.048368474	Not annotated
Glyma02g46050	0.334931286	0.026191488	Not annotated
Glyma02g46130	-0.564712141	0.028406486	Not annotated
Glyma02g46500	-0.303579454	0.038390293	Not annotated
Glyma02g46520	-0.244799784	0.047287235	Not annotated
Glyma02g47740	0.180658361	0.031717275	Not annotated
Glyma0363s00210	1.150298401	0.02590695	Not annotated
Glyma0384s00200	0.468497959	0.030289794	Not annotated
Glyma03g01580	0.313970389	0.030411634	Not annotated
Glyma03g03300	0.21380587	0.038069072	Not annotated
Glyma03g04055	0.199323023	0.041159218	Not annotated
Glyma03g04160	0.199255566	0.040964888	Not annotated
Glyma03g06450	0.203909868	0.040354786	Not annotated
Glyma03g06690	0.339135788	0.02994709	Not annotated
Glyma03g08748	-0.356044755	0.046908406	Not annotated
Glyma03g09003	0.375344661	0.036821996	Not annotated
Glyma03g09061	0.347807495	0.049151502	Not annotated
Glyma03g09420	0.144309307	0.047086257	Not annotated
Glyma03g10921	0.339836773	0.036821996	Not annotated
Glyma03g12026	-0.636493323	0.023579478	Not annotated
Glyma03g14185	0.380042219	0.041797401	Not annotated
Glyma03g17330	0.703685919	0.039251785	Not annotated
Glyma03g18770	-0.330366219	0.017456933	Not annotated
Glyma03g22333	0.427954337	0.022615159	Not annotated
Glyma03g22360	-0.136262031	0.049220784	Not annotated
Glyma03g22410	0.290522098	0.041097664	Not annotated
Glyma03g22930	0.052170329	0.049061851	Not annotated
Glyma03g24390	-0.317427863	0.028703475	Not annotated
Glyma03g24890	0.332513419	0.038276236	Not annotated
Glyma03g26490	0.327973498	0.031128569	Not annotated
Glyma03g26961	0.240560146	0.028027601	Not annotated
Glyma03g27460	-0.503750264	0.040381359	Not annotated
Glyma03g28450	-0.524610677	0.023579478	Not annotated
Glyma03g28770	0.165597105	0.033651918	Not annotated
Glyma03g29060	-0.629937541	0.041531938	Not annotated
Glyma03g29090	-0.70227955	0.02889289	Not annotated
Glyma03g29801	0.355881569	0.037601016	Not annotated
Glyma03g32140	0.300855747	0.027706839	Not annotated
Glyma03g33330	0.167114405	0.046277305	Not annotated
Glyma03g33651	-0.513360757	0.034643523	Not annotated
Glyma03g35080	0.362535132	0.048121119	Not annotated
Glyma03g35210	0.895936737	0.029528509	Not annotated
Glyma03g36950	-0.163601625	0.044633648	Not annotated
Glyma03g37620	0.476217669	0.028027601	Not annotated
Glyma03g38060	0.592096866	0.04034327	Not annotated
Glyma03g38130	0.861479645	0.037004751	Not annotated
Glyma03g38711	0.882658423	0.040311888	Not annotated
Glyma03g40040	-0.850930294	0.041622029	Not annotated
Glyma03g40310	0.781002499	0.023579478	Not annotated
Glyma03g40820	-0.342477983	0.043852453	Not annotated
Glyma03g41110	0.283268387	0.02994709	Not annotated
Glyma03g41950	-0.241265268	0.040649777	Not annotated
Glyma03g42380	0.159592699	0.030343467	Not annotated
Glyma03g42410	0.244566748	0.037601016	Not annotated
Glyma03g42470	-0.308490258	0.047169461	Not annotated
Glyma03g42580	-0.24108914	0.033651918	Not annotated
Glyma0420s50	2.322711693	0.024418015	Not annotated
Glyma04g00240	-0.159792212	0.035185059	Not annotated
Glyma04g01130	-0.697562352	0.033224814	Not annotated
Glyma04g01960	0.369160078	0.040465573	Not annotated
Glyma04g02000	0.181911851	0.035450174	Not annotated
Glyma04g02405	0.271813449	0.028027601	Not annotated
Glyma04g02470	0.169616043	0.036441718	Not annotated
Glyma04g03540	0.601926678	0.033651918	Not annotated
Glyma04g03730	0.366770576	0.02062984	Not annotated
Glyma04g03890	0.729773537	0.047249299	Not annotated
Glyma04g04100	-0.251891507	0.040776224	Not annotated
Glyma04g04840	-0.334576947	0.028027601	Not annotated
Glyma04g05050	0.948950994	0.043980256	Not annotated
Glyma04g05241	0.161877739	0.030776754	Not annotated
Glyma04g05630	0.269113232	0.036938566	Not annotated
Glyma04g05825	0.677688566	0.028602341	Not annotated
Glyma04g06581	0.381332057	0.033651918	Not annotated
Glyma04g07100	0.257480977	0.028603467	Not annotated
Glyma04g07410	-0.469359301	0.01925076	Not annotated
Glyma04g07530	0.209826642	0.028602341	Not annotated
Glyma04g07921	0.098374738	0.044064236	Not annotated
Glyma04g08520	-0.333740395	0.049211172	Not annotated
Glyma04g08570	0.289330576	0.034915275	Not annotated
Glyma04g08710	0.22344045	0.036802264	Not annotated
Glyma04g09240	-0.443579804	0.035407532	Not annotated
Glyma04g09750	-0.697487956	0.041097664	Not annotated
Glyma04g11160	0.20918841	0.035450174	Not annotated
Glyma04g12381	0.435988863	0.024414293	Not annotated
Glyma04g12660	0.363535682	0.049175158	Not annotated
Glyma04g14430	0.405541861	0.034643523	Not annotated
Glyma04g14510	0.439680057	0.032692069	Not annotated
Glyma04g15840	0.32635542	0.045547162	Not annotated
Glyma04g16721	-0.357948876	0.02062984	Not annotated
Glyma04g29890	0.156432816	0.024418015	Not annotated
Glyma04g34300	0.350258942	0.035766479	Not annotated
Glyma04g35980	0.671550024	0.030720534	Not annotated
Glyma04g36580	0.131033805	0.049738891	Not annotated
Glyma04g37010	0.132615582	0.047805305	Not annotated
Glyma04g37330	0.470250039	0.026123086	Not annotated
Glyma04g38230	0.397339915	0.043674771	Not annotated
Glyma04g39790	0.352546038	0.042746532	Not annotated
Glyma04g39990	0.573588833	0.036821996	Not annotated
Glyma04g40720	0.498012747	0.038532912	Not annotated
Glyma04g40810	0.519271999	0.033527135	Not annotated
Glyma04g40823	0.825606074	0.028027601	Not annotated
Glyma04g40836	0.411610883	0.042906706	Not annotated
Glyma04g41100	-0.271171983	0.02622086	Not annotated
Glyma04g41160	-0.324678456	0.026123086	Not annotated
Glyma04g41390	0.185132266	0.037601016	Not annotated
Glyma04g42450	-0.175117527	0.028027601	Not annotated
Glyma04g42920	0.51337874	0.033763286	Not annotated
Glyma04g42930	0.478387155	0.046417219	Not annotated
Glyma04g43770	-0.228122535	0.042151785	Not annotated
Glyma05g00341	0.280721932	0.046226778	Not annotated
Glyma05g00940	0.568241966	0.037858104	Not annotated
Glyma05g00980	0.613599801	0.037978142	Not annotated
Glyma05g01330	-0.241564218	0.03561412	Not annotated
Glyma05g02030	0.200321417	0.041184387	Not annotated
Glyma05g03790	0.34884439	0.028027601	Not annotated
Glyma05g03980	0.61347806	0.01884496	Not annotated
Glyma05g04550	-0.34240672	0.026738651	Not annotated
Glyma05g04760	-0.7550635	0.02832018	Not annotated
Glyma05g04886	0.167390484	0.049534189	Not annotated
Glyma05g05010	-0.204946228	0.046939998	Not annotated
Glyma05g05030	-0.416748666	0.038962025	Not annotated
Glyma05g05676	0.306177008	0.043608803	Not annotated
Glyma05g07670	0.222782956	0.035587132	Not annotated
Glyma05g08496	0.27890329	0.03653471	Not annotated
Glyma05g08820	0.591946329	0.032959771	Not annotated
Glyma05g08840	0.654629532	0.029528509	Not annotated
Glyma05g14430	0.202881602	0.026738651	Not annotated
Glyma05g21333	-0.557360791	0.032262153	Not annotated
Glyma05g25090	-0.521638644	0.040189293	Not annotated
Glyma05g25260	-0.413853331	0.032938882	Not annotated
Glyma05g25380	0.24086686	0.049220784	Not annotated
Glyma05g25681	-0.921856332	0.017456933	Not annotated
Glyma05g25690	-1.535420683	0.02062984	Not annotated
Glyma05g25701	-1.091959294	0.028715575	Not annotated
Glyma05g25711	-0.530959468	0.028027601	Not annotated
Glyma05g25910	0.444341831	0.033127221	Not annotated
Glyma05g26500	0.426066249	0.036324848	Not annotated
Glyma05g27040	0.357201317	0.036486089	Not annotated
Glyma05g27090	0.272520879	0.02808556	Not annotated
Glyma05g27320	0.665726204	0.032388864	Not annotated
Glyma05g28110	-0.371795034	0.045045063	Not annotated
Glyma05g28321	0.717094137	0.031128569	Not annotated
Glyma05g29040	0.293557314	0.03787173	Not annotated
Glyma05g29271	0.173448495	0.03799351	Not annotated
Glyma05g29780	-0.224318547	0.049766303	Not annotated
Glyma05g30830	0.161345118	0.039364333	Not annotated
Glyma05g31010	0.269024779	0.032592427	Not annotated
Glyma05g31380	0.220437477	0.030411634	Not annotated
Glyma05g31505	-0.004811961	0.03787173	Not annotated
Glyma05g31690	0.42685031	0.033960243	Not annotated
Glyma05g31850	0.257135509	0.028718581	Not annotated
Glyma05g34430	0.238397306	0.049220784	Not annotated
Glyma05g37840	-0.504090078	0.026154996	Not annotated
Glyma06g00290	-0.168525495	0.033344752	Not annotated
Glyma06g01171	-0.736223867	0.026988486	Not annotated
Glyma06g01780	0.289782492	0.044634724	Not annotated
Glyma06g02090	0.233436031	0.037978142	Not annotated
Glyma06g02460	0.340568575	0.033485295	Not annotated
Glyma06g02670	0.208975114	0.047240907	Not annotated
Glyma06g02714	-0.307649402	0.038523859	Not annotated
Glyma06g03610	0.636510232	0.034281642	Not annotated
Glyma06g03820	0.344972443	0.018446294	Not annotated
Glyma06g03990	0.609952566	0.040297672	Not annotated
Glyma06g04270	-0.243422514	0.026738651	Not annotated
Glyma06g04360	0.197900138	0.039052434	Not annotated
Glyma06g04930	-0.572881345	0.026988486	Not annotated
Glyma06g05880	0.367167893	0.044346492	Not annotated
Glyma06g06440	0.178367302	0.031406049	Not annotated
Glyma06g06590	0.303161064	0.032643284	Not annotated
Glyma06g06660	0.343145705	0.035955247	Not annotated
Glyma06g07190	0.231807359	0.040728365	Not annotated
Glyma06g07520	-0.415245283	0.028027601	Not annotated
Glyma06g07640	0.161521839	0.0393246	Not annotated
Glyma06g07750	0.125893696	0.049598383	Not annotated
Glyma06g08450	0.208590169	0.032938882	Not annotated
Glyma06g08630	-0.306762878	0.044847285	Not annotated
Glyma06g08680	0.258057858	0.040723912	Not annotated
Glyma06g08810	0.198607439	0.035450174	Not annotated
Glyma06g08980	-0.161192359	0.029567267	Not annotated
Glyma06g09010	0.28586577	0.040059822	Not annotated
Glyma06g09660	-0.526322759	0.043608803	Not annotated
Glyma06g10000	0.080218371	0.042095172	Not annotated
Glyma06g10930	0.225406342	0.036802264	Not annotated
Glyma06g11230	0.201565068	0.035736571	Not annotated
Glyma06g11820	0.461368764	0.037751101	Not annotated
Glyma06g11870	-0.36000618	0.04705243	Not annotated
Glyma06g12350	-0.184301865	0.042842336	Not annotated
Glyma06g13680	-0.330474117	0.030662185	Not annotated
Glyma06g14080	0.500233649	0.045868247	Not annotated
Glyma06g14860	0.557865314	0.037272295	Not annotated
Glyma06g15250	0.240526493	0.030151947	Not annotated
Glyma06g15580	-0.226951286	0.041501559	Not annotated
Glyma06g16835	0.348692105	0.036090087	Not annotated
Glyma06g17440	-0.254567018	0.042923363	Not annotated
Glyma06g17451	-0.880579939	0.04266643	Not annotated
Glyma06g17750	0.458985679	0.028027601	Not annotated
Glyma06g18710	-0.763665228	0.037601016	Not annotated
Glyma06g18720	-0.825135082	0.037284026	Not annotated
Glyma06g18950	0.540778414	0.036618571	Not annotated
Glyma06g25900	-0.670616348	0.048088647	Not annotated
Glyma06g26370	-0.655505066	0.024111961	Not annotated
Glyma06g30340	0.218009365	0.04732349	Not annotated
Glyma06g33120	-0.406214642	0.033259733	Not annotated
Glyma06g35863	0.270715245	0.031139471	Not annotated
Glyma06g36160	0.346059614	0.049211172	Not annotated
Glyma06g37260	-0.61932125	0.033763286	Not annotated
Glyma06g38725	0.188076126	0.037004751	Not annotated
Glyma06g39640	-0.298847602	0.038997686	Not annotated
Glyma06g42170	-0.69070935	0.023887374	Not annotated
Glyma06g42980	-0.285290933	0.040516212	Not annotated
Glyma06g43040	0.601313738	0.045547162	Not annotated
Glyma06g43711	0.744228743	0.031429969	Not annotated
Glyma06g44351	0.424785441	0.041097664	Not annotated
Glyma06g44780	0.492897891	0.033400197	Not annotated
Glyma06g45020	-0.654470262	0.027167648	Not annotated
Glyma06g45310	0.293096067	0.023579478	Not annotated
Glyma06g45900	0.370308941	0.035185059	Not annotated
Glyma06g47800	0.200022708	0.040516212	Not annotated
Glyma07g00596	0.328260022	0.026123086	Not annotated
Glyma07g00750	0.204070077	0.030289794	Not annotated
Glyma07g00960	-0.524226278	0.042768882	Not annotated
Glyma07g02445	-0.532447985	0.03480626	Not annotated
Glyma07g03434	-0.283712874	0.038407516	Not annotated
Glyma07g03550	0.160764168	0.043412677	Not annotated
Glyma07g03580	-0.526537895	0.041097664	Not annotated
Glyma07g04100	0.153318233	0.032959766	Not annotated
Glyma07g05840	-0.426744967	0.036821996	Not annotated
Glyma07g06180	0.360577601	0.028027601	Not annotated
Glyma07g06670	0.333698818	0.048121119	Not annotated
Glyma07g06810	0.287036741	0.024421008	Not annotated
Glyma07g06830	0.411730297	0.042228611	Not annotated
Glyma07g07041	-0.306528831	0.035428428	Not annotated
Glyma07g07190	-0.265007593	0.049061018	Not annotated
Glyma07g07221	-0.301344467	0.030720534	Not annotated
Glyma07g07240	-0.25148795	0.03787173	Not annotated
Glyma07g07680	-0.221247076	0.044346492	Not annotated
Glyma07g09740	-0.348656135	0.041686079	Not annotated
Glyma07g09790	-0.160933467	0.0416229	Not annotated
Glyma07g09850	0.144595236	0.049536718	Not annotated
Glyma07g10040	-0.555143208	0.047512698	Not annotated
Glyma07g10940	-0.572026024	0.023579478	Not annotated
Glyma07g11733	0.265539705	0.044346492	Not annotated
Glyma07g11860	0.46145707	0.046980571	Not annotated
Glyma07g11990	0.176833659	0.049357067	Not annotated
Glyma07g12970	0.398403098	0.026266935	Not annotated
Glyma07g13260	0.279629508	0.03391602	Not annotated
Glyma07g15400	0.415624716	0.026154996	Not annotated
Glyma07g15410	0.540654749	0.030151947	Not annotated
Glyma07g16490	0.379465804	0.037601016	Not annotated
Glyma07g17301	0.853167191	0.028603467	Not annotated
Glyma07g17511	-0.483389351	0.044188484	Not annotated
Glyma07g17598	-0.383728141	0.048581435	Not annotated
Glyma07g18450	-0.155884432	0.03754264	Not annotated
Glyma07g19050	-0.829327178	0.033434968	Not annotated
Glyma07g19250	0.106687772	0.047547446	Not annotated
Glyma07g23260	-0.419728281	0.028027601	Not annotated
Glyma07g29630	0.271149761	0.037629314	Not annotated
Glyma07g29970	-0.229423147	0.048784845	Not annotated
Glyma07g32080	0.156271315	0.048815891	Not annotated
Glyma07g33400	-0.216406011	0.046623193	Not annotated
Glyma07g34080	0.49253044	0.046352955	Not annotated
Glyma07g34410	-0.278847708	0.026594254	Not annotated
Glyma07g34710	0.157594479	0.027706839	Not annotated
Glyma07g34965	-0.365446916	0.028602341	Not annotated
Glyma07g35310	-0.441297658	0.049569618	Not annotated
Glyma07g36805	-0.415861701	0.03893582	Not annotated
Glyma07g36973	-0.624128665	0.047547446	Not annotated
Glyma07g37060	0.350700616	0.044275709	Not annotated
Glyma07g37200	0.219808288	0.034358953	Not annotated
Glyma07g37230	0.129476792	0.021433539	Not annotated
Glyma07g37330	0.294350077	0.035450174	Not annotated
Glyma07g37340	0.435599775	0.043038025	Not annotated
Glyma07g38080	0.216830263	0.029282258	Not annotated
Glyma07g38650	-0.223934869	0.030927047	Not annotated
Glyma07g38680	0.240837918	0.049061318	Not annotated
Glyma07g39170	0.522239534	0.030776754	Not annotated
Glyma07g39720	0.376590853	0.035587132	Not annotated
Glyma07g40050	0.175339981	0.034963681	Not annotated
Glyma08g00870	0.294448365	0.02312907	Not annotated
Glyma08g00980	-0.187153491	0.049051954	Not annotated
Glyma08g01850	0.179068223	0.039251785	Not annotated
Glyma08g02480	0.306243159	0.036087221	Not annotated
Glyma08g02600	0.350815145	0.029319104	Not annotated
Glyma08g03750	0.328767964	0.049188735	Not annotated
Glyma08g05020	0.197404063	0.023579478	Not annotated
Glyma08g08400	0.220696073	0.04872726	Not annotated
Glyma08g08660	-0.496857005	0.043608803	Not annotated
Glyma08g08670	-0.978356719	0.018446294	Not annotated
Glyma08g08850	0.487634931	0.031128569	Not annotated
Glyma08g09366	0.184464144	0.041791146	Not annotated
Glyma08g09470	0.523306751	0.03045859	Not annotated
Glyma08g09550	0.358469966	0.041097664	Not annotated
Glyma08g10020	0.372202421	0.034963681	Not annotated
Glyma08g10070	0.30299684	0.029304449	Not annotated
Glyma08g10100	0.421373544	0.028027601	Not annotated
Glyma08g10270	0.330539006	0.049598383	Not annotated
Glyma08g11315	0.712264409	0.033763286	Not annotated
Glyma08g11770	0.567529293	0.027706839	Not annotated
Glyma08g12041	0.347092082	0.048482593	Not annotated
Glyma08g12250	0.441630486	0.049506678	Not annotated
Glyma08g12840	0.187507434	0.023522907	Not annotated
Glyma08g13635	0.56585983	0.03787173	Not annotated
Glyma08g14060	-0.570281182	0.04608667	Not annotated
Glyma08g14220	0.274363298	0.022983697	Not annotated
Glyma08g14610	0.25721251	0.045285227	Not annotated
Glyma08g14953	0.416074981	0.042842336	Not annotated
Glyma08g15130	0.261844806	0.029051017	Not annotated
Glyma08g15805	0.152165054	0.031845608	Not annotated
Glyma08g16180	0.250847034	0.01925076	Not annotated
Glyma08g16880	0.58423995	0.035685185	Not annotated
Glyma08g18340	-0.848186148	0.044895069	Not annotated
Glyma08g19221	-0.674320615	0.044064236	Not annotated
Glyma08g19230	-0.631971196	0.039253138	Not annotated
Glyma08g19510	-0.547581012	0.031139471	Not annotated
Glyma08g19605	0.222745756	0.026738651	Not annotated
Glyma08g19670	0.355227431	0.038962025	Not annotated
Glyma08g19780	0.370194693	0.01925076	Not annotated
Glyma08g20310	-0.440603094	0.04266643	Not annotated
Glyma08g21100	0.377591219	0.042842336	Not annotated
Glyma08g22010	0.343715048	0.026266935	Not annotated
Glyma08g22300	-0.599297293	0.01925076	Not annotated
Glyma08g23035	0.341748208	0.02889289	Not annotated
Glyma08g23200	0.2563804	0.042964762	Not annotated
Glyma08g23800	0.247671903	0.032938882	Not annotated
Glyma08g23810	0.152821058	0.028027601	Not annotated
Glyma08g25673	0.240294772	0.048991958	Not annotated
Glyma08g27720	-0.263877941	0.037366243	Not annotated
Glyma08g27740	0.171075281	0.032938882	Not annotated
Glyma08g28295	0.325620222	0.030776754	Not annotated
Glyma08g28650	-0.245923922	0.036938566	Not annotated
Glyma08g37900	0.349761637	0.02808556	Not annotated
Glyma08g39440	-0.824418028	0.036580377	Not annotated
Glyma08g39910	0.300599318	0.038286414	Not annotated
Glyma08g40260	0.676756846	0.02278244	Not annotated
Glyma08g41751	-0.321977959	0.035450174	Not annotated
Glyma08g42530	-0.60785084	0.029528509	Not annotated
Glyma08g42910	-0.742737628	0.030763297	Not annotated
Glyma08g43466	-0.372836465	0.038286414	Not annotated
Glyma08g44410	0.213640587	0.040408271	Not annotated
Glyma08g45140	0.394516525	0.048088647	Not annotated
Glyma08g45281	0.722892615	0.048117363	Not annotated
Glyma08g45450	0.219593204	0.037877431	Not annotated
Glyma08g45890	0.494559829	0.033960243	Not annotated
Glyma08g46410	0.321560007	0.048797978	Not annotated
Glyma08g46830	-0.244534003	0.033960243	Not annotated
Glyma08g47440	0.266976518	0.036938566	Not annotated
Glyma0985s00200	0.341382431	0.029528509	Not annotated
Glyma09g00990	0.176508036	0.043852453	Not annotated
Glyma09g01220	0.165593096	0.030289794	Not annotated
Glyma09g01446	0.3734556	0.048121119	Not annotated
Glyma09g01520	-0.859003979	0.036324848	Not annotated
Glyma09g01890	-0.358381659	0.026123086	Not annotated
Glyma09g02910	-0.514402108	0.035185059	Not annotated
Glyma09g03480	0.24836688	0.029149517	Not annotated
Glyma09g04125	-0.808989129	0.03583287	Not annotated
Glyma09g04150	-0.817304775	0.046980652	Not annotated
Glyma09g04180	-0.626674609	0.039564983	Not annotated
Glyma09g04236	-1.18902135	0.049738891	Not annotated
Glyma09g05350	0.41337323	0.028602341	Not annotated
Glyma09g06310	-0.476910213	0.046237105	Not annotated
Glyma09g06460	-0.18780597	0.035450174	Not annotated
Glyma09g06470	0.181139629	0.035955247	Not annotated
Glyma09g06500	0.362085037	0.035450174	Not annotated
Glyma09g06690	0.248857164	0.043644912	Not annotated
Glyma09g06700	-0.345154454	0.034281642	Not annotated
Glyma09g14870	-0.407830313	0.045547162	Not annotated
Glyma09g15316	-0.08422647	0.042906706	Not annotated
Glyma09g15630	0.160856535	0.030289794	Not annotated
Glyma09g17240	0.594469241	0.036618571	Not annotated
Glyma09g17250	0.136181666	0.047812122	Not annotated
Glyma09g17356	0.322952182	0.047839736	Not annotated
Glyma09g20990	0.203990479	0.03822548	Not annotated
Glyma09g21175	0.378668893	0.023579478	Not annotated
Glyma09g25200	0.115454245	0.035185059	Not annotated
Glyma09g25800	-0.699497708	0.02994709	Not annotated
Glyma09g26440	0.421508884	0.045157824	Not annotated
Glyma09g27276	0.244828158	0.033960243	Not annotated
Glyma09g28140	0.563753465	0.028715575	Not annotated
Glyma09g28951	0.239448728	0.037601016	Not annotated
Glyma09g29120	0.239428535	0.046696982	Not annotated
Glyma09g29650	0.229289282	0.039236124	Not annotated
Glyma09g29770	-0.248988915	0.044937453	Not annotated
Glyma09g30510	0.544955748	0.04888106	Not annotated
Glyma09g31160	-0.642775825	0.023522907	Not annotated
Glyma09g31731	-0.426499658	0.035840765	Not annotated
Glyma09g31960	0.204938846	0.017456933	Not annotated
Glyma09g32251	0.798661653	0.029528509	Not annotated
Glyma09g33470	0.350629751	0.036821996	Not annotated
Glyma09g33680	-0.444469195	0.023579478	Not annotated
Glyma09g34000	-0.171280691	0.04396685	Not annotated
Glyma09g34905	-0.185124576	0.035428428	Not annotated
Glyma09g36050	0.225220924	0.030662185	Not annotated
Glyma09g36200	-0.433908017	0.030821062	Not annotated
Glyma09g38210	0.210738024	0.033554617	Not annotated
Glyma09g38241	0.248927178	0.040381359	Not annotated
Glyma09g38460	0.305033854	0.023024991	Not annotated
Glyma09g38890	0.188738516	0.0400495	Not annotated
Glyma09g39170	-0.1980285	0.044150174	Not annotated
Glyma09g39450	-0.29498407	0.033400197	Not annotated
Glyma09g39460	0.612434639	0.029528509	Not annotated
Glyma09g39900	0.20556974	0.033651918	Not annotated
Glyma09g40060	-0.257156243	0.041797401	Not annotated
Glyma09g41275	-0.346344745	0.049913781	Not annotated
Glyma09g41540	0.505975839	0.033400197	Not annotated
Glyma09g41950	0.202494719	0.039238231	Not annotated
Glyma09g42090	0.205932577	0.033619292	Not annotated
Glyma10g00600	-0.224242838	0.033400197	Not annotated
Glyma10g02451	-0.643920528	0.028027601	Not annotated
Glyma10g02650	0.84593477	0.02278244	Not annotated
Glyma10g02745	0.290624816	0.029668397	Not annotated
Glyma10g02875	-0.165397142	0.045952256	Not annotated
Glyma10g02950	0.183114703	0.038020589	Not annotated
Glyma10g04110	0.655880821	0.02889289	Not annotated
Glyma10g04310	0.299977997	0.025895251	Not annotated
Glyma10g04380	0.298646171	0.028602341	Not annotated
Glyma10g04523	0.450726755	0.04888106	Not annotated
Glyma10g04690	-0.579484725	0.031172443	Not annotated
Glyma10g04850	0.125243701	0.037601016	Not annotated
Glyma10g05240	0.250245678	0.026594254	Not annotated
Glyma10g06470	0.26013996	0.037601016	Not annotated
Glyma10g06491	-0.446287679	0.04546344	Not annotated
Glyma10g07381	0.206484886	0.038960442	Not annotated
Glyma10g07850	0.434327427	0.047105672	Not annotated
Glyma10g09512	-0.310120192	0.049575932	Not annotated
Glyma10g09534	-0.223909833	0.048020891	Not annotated
Glyma10g10310	-0.457454321	0.028819129	Not annotated
Glyma10g10350	-0.124288567	0.048182675	Not annotated
Glyma10g12400	0.762008024	0.042763119	Not annotated
Glyma10g12660	0.361346428	0.023522907	Not annotated
Glyma10g12940	-0.633362654	0.047128346	Not annotated
Glyma10g14980	-0.514188665	0.037130488	Not annotated
Glyma10g18090	-0.548777208	0.044317228	Not annotated
Glyma10g22270	-0.582508232	0.02889289	Not annotated
Glyma10g23470	-0.222620794	0.028602341	Not annotated
Glyma10g26740	0.483320228	0.033400197	Not annotated
Glyma10g27770	0.274594544	0.034643523	Not annotated
Glyma10g28211	-0.185551879	0.039278308	Not annotated
Glyma10g28436	0.451719844	0.022983697	Not annotated
Glyma10g28700	0.301344372	0.043644912	Not annotated
Glyma10g30011	-0.162962692	0.044634724	Not annotated
Glyma10g30350	0.165267314	0.037365549	Not annotated
Glyma10g30800	-0.532885205	0.04207989	Not annotated
Glyma10g31740	0.222366384	0.031065256	Not annotated
Glyma10g33640	0.504707569	0.032638094	Not annotated
Glyma10g34010	-0.43512799	0.029861208	Not annotated
Glyma10g34820	-0.31646583	0.037877431	Not annotated
Glyma10g35290	-0.23709138	0.028703475	Not annotated
Glyma10g35430	0.230086081	0.028603467	Not annotated
Glyma10g35741	0.414508932	0.038297577	Not annotated
Glyma10g36810	0.374505186	0.046857675	Not annotated
Glyma10g36890	-0.635358727	0.036580377	Not annotated
Glyma10g37272	0.442828278	0.044737826	Not annotated
Glyma10g38125	0.24501219	0.038987833	Not annotated
Glyma10g39010	-0.618950339	0.030927047	Not annotated
Glyma10g39100	0.349647557	0.049738891	Not annotated
Glyma10g39400	0.682141499	0.030662185	Not annotated
Glyma10g39840	-0.623553157	0.02062984	Not annotated
Glyma10g40200	0.398188318	0.044702237	Not annotated
Glyma10g40670	0.408067403	0.044150174	Not annotated
Glyma10g40690	0.402687437	0.028523712	Not annotated
Glyma10g41060	0.215950384	0.049823439	Not annotated
Glyma10g41120	-0.946487684	0.028027601	Not annotated
Glyma10g41140	-1.039628889	0.030662185	Not annotated
Glyma10g42161	0.548464732	0.043980256	Not annotated
Glyma10g43650	0.516067121	0.038621866	Not annotated
Glyma10g44130	-0.308511142	0.027475856	Not annotated
Glyma10g44470	0.368484436	0.028183303	Not annotated
Glyma11g00300	0.392828944	0.032938882	Not annotated
Glyma11g00860	-0.446880352	0.04156676	Not annotated
Glyma11g01690	-0.937102252	0.041353253	Not annotated
Glyma11g01754	-0.691725594	0.042842336	Not annotated
Glyma11g02010	-0.33470797	0.038960442	Not annotated
Glyma11g02900	0.18425465	0.049357067	Not annotated
Glyma11g03020	0.119312003	0.029207533	Not annotated
Glyma11g03210	0.549556396	0.035450174	Not annotated
Glyma11g03670	0.121732119	0.026738651	Not annotated
Glyma11g03890	-0.324962803	0.033651918	Not annotated
Glyma11g04140	0.327134474	0.03787173	Not annotated
Glyma11g04390	-0.181824932	0.030776754	Not annotated
Glyma11g04570	-0.605682571	0.030023267	Not annotated
Glyma11g04810	0.568687484	0.033127221	Not annotated
Glyma11g04941	-0.2938325	0.03324695	Not annotated
Glyma11g05030	-0.445553535	0.029319104	Not annotated
Glyma11g05250	0.471042247	0.043608803	Not annotated
Glyma11g06000	-0.418986383	0.042360701	Not annotated
Glyma11g06440	0.278105378	0.037103541	Not annotated
Glyma11g06480	0.139770147	0.026686794	Not annotated
Glyma11g06730	0.310917891	0.036492102	Not annotated
Glyma11g07480	0.209254463	0.039538715	Not annotated
Glyma11g07910	-0.33501281	0.049151502	Not annotated
Glyma11g08160	0.488825485	0.033344752	Not annotated
Glyma11g09590	0.319981622	0.043316473	Not annotated
Glyma11g10015	-0.457908098	0.040861567	Not annotated
Glyma11g10200	0.37307336	0.036075675	Not annotated
Glyma11g10430	0.314417231	0.02889289	Not annotated
Glyma11g10490	0.122025086	0.049188735	Not annotated
Glyma11g10520	0.300290234	0.038997686	Not annotated
Glyma11g10610	0.307570715	0.040944757	Not annotated
Glyma11g12540	0.366775935	0.044672559	Not annotated
Glyma11g12550	-0.451136388	0.037629314	Not annotated
Glyma11g12820	-0.540290953	0.030289794	Not annotated
Glyma11g13000	-0.661972129	0.033344752	Not annotated
Glyma11g13190	-0.53729381	0.0393246	Not annotated
Glyma11g13231	0.442501516	0.034643523	Not annotated
Glyma11g13350	0.414263473	0.038960442	Not annotated
Glyma11g13931	0.617851238	0.033763286	Not annotated
Glyma11g15105	0.393692405	0.029445696	Not annotated
Glyma11g15890	0.259853035	0.047105672	Not annotated
Glyma11g17385	0.203699849	0.038250641	Not annotated
Glyma11g18050	-0.289964553	0.033827801	Not annotated
Glyma11g18060	0.112108692	0.023138414	Not annotated
Glyma11g18121	0.418522915	0.036618571	Not annotated
Glyma11g18320	-0.605126135	0.022983697	Not annotated
Glyma11g18330	-0.290079591	0.029528509	Not annotated
Glyma11g18710	0.273197388	0.02801359	Not annotated
Glyma11g19100	0.254955799	0.03787173	Not annotated
Glyma11g19610	0.171229626	0.039236124	Not annotated
Glyma11g20640	0.371296002	0.028027601	Not annotated
Glyma11g21633	0.958723375	0.048020891	Not annotated
Glyma11g25860	-0.332031152	0.023024991	Not annotated
Glyma11g27430	-0.478959247	0.028602341	Not annotated
Glyma11g27840	-0.538579991	0.023889931	Not annotated
Glyma11g28580	-0.339611944	0.031139471	Not annotated
Glyma11g29681	0.381665548	0.038960442	Not annotated
Glyma11g30540	-0.314000354	0.023579478	Not annotated
Glyma11g30877	0.230516374	0.047249299	Not annotated
Glyma11g31342	0.772398376	0.049061318	Not annotated
Glyma11g31660	0.377926002	0.029528509	Not annotated
Glyma11g33908	0.305770344	0.034353335	Not annotated
Glyma11g34030	0.649342255	0.023579478	Not annotated
Glyma11g34700	-0.153083716	0.04806294	Not annotated
Glyma11g35170	-0.487887901	0.028703475	Not annotated
Glyma11g35531	0.221110661	0.048121119	Not annotated
Glyma11g35651	0.218105711	0.043674771	Not annotated
Glyma11g36300	-0.534348112	0.033960243	Not annotated
Glyma11g37100	0.26141473	0.035724557	Not annotated
Glyma11g37200	0.218324448	0.04872726	Not annotated
Glyma11g38100	0.49198133	0.041184387	Not annotated
Glyma11g38143	0.343043189	0.049945842	Not annotated
Glyma12g00841	0.309575436	0.029528509	Not annotated
Glyma12g01090	-0.957900063	0.044737826	Not annotated
Glyma12g01130	-0.475132225	0.033554617	Not annotated
Glyma12g01291	0.218688926	0.02994709	Not annotated
Glyma12g01720	0.257749775	0.043980256	Not annotated
Glyma12g02355	-0.482560281	0.032938882	Not annotated
Glyma12g02750	0.326932605	0.029366981	Not annotated
Glyma12g02820	0.262712787	0.034086498	Not annotated
Glyma12g02890	0.304447722	0.035042809	Not annotated
Glyma12g03070	0.288832593	0.046315886	Not annotated
Glyma12g04760	-0.42380311	0.046417219	Not annotated
Glyma12g05241	0.398113697	0.033400197	Not annotated
Glyma12g05261	0.447305974	0.029541819	Not annotated
Glyma12g05621	0.237226731	0.030151947	Not annotated
Glyma12g06250	-0.481332353	0.029528509	Not annotated
Glyma12g07000	-0.227204746	0.049357067	Not annotated
Glyma12g07100	0.253211572	0.038376719	Not annotated
Glyma12g07470	0.287033548	0.038152723	Not annotated
Glyma12g08805	-0.651752488	0.039698852	Not annotated
Glyma12g09010	-0.51011525	0.049542442	Not annotated
Glyma12g09710	0.274827296	0.02622086	Not annotated
Glyma12g09920	-0.294157503	0.034963681	Not annotated
Glyma12g09930	-0.236905239	0.032573575	Not annotated
Glyma12g09940	-0.567357918	0.01925076	Not annotated
Glyma12g11700	0.301911411	0.037973537	Not annotated
Glyma12g12840	-0.427616265	0.041567703	Not annotated
Glyma12g13390	0.359156319	0.030345214	Not annotated
Glyma12g17710	-0.809467704	0.033619292	Not annotated
Glyma12g19950	-0.168794388	0.045593135	Not annotated
Glyma12g24840	-0.642103737	0.03583287	Not annotated
Glyma12g30330	-0.18991467	0.02622018	Not annotated
Glyma12g30630	0.270846268	0.029601633	Not annotated
Glyma12g30800	0.441113614	0.037601016	Not annotated
Glyma12g31250	1.372529051	0.028027601	Not annotated
Glyma12g31280	1.20560599	0.024614658	Not annotated
Glyma12g31400	0.11054678	0.046081725	Not annotated
Glyma12g31740	0.181064685	0.034865111	Not annotated
Glyma12g31990	0.747209621	0.028027601	Not annotated
Glyma12g32920	-0.326962761	0.028027601	Not annotated
Glyma12g33010	-0.788254505	0.046635557	Not annotated
Glyma12g33080	-0.392995008	0.032394444	Not annotated
Glyma12g33191	0.804757785	0.036441718	Not annotated
Glyma12g33390	0.4206293	0.040861567	Not annotated
Glyma12g34250	0.074993416	0.043666835	Not annotated
Glyma12g34936	0.124562843	0.045400581	Not annotated
Glyma12g35400	0.21254663	0.024642402	Not annotated
Glyma12g36001	0.325136317	0.036023472	Not annotated
Glyma12g36080	-0.168101403	0.041097664	Not annotated
Glyma13g00430	0.34533137	0.02278244	Not annotated
Glyma13g00660	0.271358414	0.046230773	Not annotated
Glyma13g00800	-0.456249489	0.04974612	Not annotated
Glyma13g00831	0.915371904	0.032938882	Not annotated
Glyma13g01090	0.61575976	0.028027601	Not annotated
Glyma13g01313	-0.61984922	0.032938882	Not annotated
Glyma13g01880	-0.615705158	0.043608803	Not annotated
Glyma13g02691	0.549040366	0.049357067	Not annotated
Glyma13g02700	0.349174255	0.043308596	Not annotated
Glyma13g03185	0.495956393	0.046417219	Not annotated
Glyma13g03370	-0.230345026	0.040201276	Not annotated
Glyma13g03820	0.187140636	0.046226778	Not annotated
Glyma13g03853	0.421615479	0.037978142	Not annotated
Glyma13g03866	0.437574125	0.031717275	Not annotated
Glyma13g04000	-0.69675387	0.034643523	Not annotated
Glyma13g04500	0.38771028	0.026738651	Not annotated
Glyma13g04960	0.533596368	0.030289794	Not annotated
Glyma13g06270	-0.596194633	0.044346492	Not annotated
Glyma13g06640	0.351993899	0.046352955	Not annotated
Glyma13g08060	-0.643960481	0.033960243	Not annotated
Glyma13g09650	-0.323702984	0.031240084	Not annotated
Glyma13g09936	-0.339243165	0.036606091	Not annotated
Glyma13g11370	0.291358605	0.032938882	Not annotated
Glyma13g11400	0.108776033	0.048777338	Not annotated
Glyma13g12340	0.434444326	0.02851576	Not annotated
Glyma13g12540	0.436571764	0.028027601	Not annotated
Glyma13g16451	0.144023907	0.049282654	Not annotated
Glyma13g16810	0.372218583	0.032592427	Not annotated
Glyma13g17650	-0.337829138	0.049506678	Not annotated
Glyma13g18291	0.737814678	0.037351661	Not annotated
Glyma13g18490	0.126731277	0.040952884	Not annotated
Glyma13g18510	0.311446978	0.033400197	Not annotated
Glyma13g19620	0.257366482	0.037543328	Not annotated
Glyma13g20660	0.259284911	0.028602341	Not annotated
Glyma13g20670	0.213254743	0.04882705	Not annotated
Glyma13g22330	-0.172314141	0.036806196	Not annotated
Glyma13g23221	0.250966039	0.029861208	Not annotated
Glyma13g23580	-0.279840346	0.034643523	Not annotated
Glyma13g23700	0.279233265	0.03728236	Not annotated
Glyma13g24620	0.454560198	0.038962025	Not annotated
Glyma13g24711	0.344219881	0.044150174	Not annotated
Glyma13g27110	-0.266201563	0.026191488	Not annotated
Glyma13g27400	0.463638895	0.038429959	Not annotated
Glyma13g27560	0.241030782	0.049091406	Not annotated
Glyma13g27810	0.289134579	0.042487181	Not annotated
Glyma13g27960	-0.163170727	0.028027601	Not annotated
Glyma13g28260	-0.121465441	0.04608667	Not annotated
Glyma13g28350	-0.716473164	0.02278244	Not annotated
Glyma13g28680	-0.34799044	0.044319113	Not annotated
Glyma13g29450	-0.695511244	0.025895251	Not annotated
Glyma13g29480	0.290246781	0.04431241	Not annotated
Glyma13g29900	-0.280409085	0.030401837	Not annotated
Glyma13g30290	0.758397254	0.030662185	Not annotated
Glyma13g30740	-0.496279779	0.037628015	Not annotated
Glyma13g30820	0.276935836	0.042773996	Not annotated
Glyma13g31590	-0.816543973	0.031271477	Not annotated
Glyma13g32020	-0.32182824	0.025077904	Not annotated
Glyma13g32350	0.398447298	0.043338899	Not annotated
Glyma13g32580	-0.150992643	0.04406179	Not annotated
Glyma13g33260	-0.129294127	0.0416229	Not annotated
Glyma13g33630	0.355235842	0.028703475	Not annotated
Glyma13g34160	-0.21042689	0.034932572	Not annotated
Glyma13g34187	0.258719836	0.025895251	Not annotated
Glyma13g34350	0.265933027	0.041184387	Not annotated
Glyma13g34550	0.706028624	0.042632978	Not annotated
Glyma13g35110	0.239959755	0.02278244	Not annotated
Glyma13g35260	0.766398789	0.032959771	Not annotated
Glyma13g35636	0.12610198	0.035428428	Not annotated
Glyma13g36270	0.35028959	0.029528509	Not annotated
Glyma13g37040	0.404724886	0.04207989	Not annotated
Glyma13g37260	0.553156295	0.047512698	Not annotated
Glyma13g37380	-0.351717824	0.046592595	Not annotated
Glyma13g37543	-0.376537089	0.033127221	Not annotated
Glyma13g37661	0.41931216	0.046767295	Not annotated
Glyma13g38410	-0.840083829	0.04882705	Not annotated
Glyma13g38490	0.765883082	0.034643523	Not annotated
Glyma13g38690	0.144632028	0.04529871	Not annotated
Glyma13g39110	0.248100288	0.029207533	Not annotated
Glyma13g39400	-0.197901506	0.037585679	Not annotated
Glyma13g39490	0.423993627	0.044346492	Not annotated
Glyma13g41350	0.275282129	0.028703475	Not annotated
Glyma13g41780	0.251193183	0.032959771	Not annotated
Glyma13g43170	0.28373701	0.028819129	Not annotated
Glyma13g43300	0.208706529	0.046315886	Not annotated
Glyma13g43960	0.265896367	0.036779908	Not annotated
Glyma13g44090	0.186421569	0.040699747	Not annotated
Glyma13g44200	-0.183654244	0.03905726	Not annotated
Glyma1415s50	0.353276762	0.036441718	Not annotated
Glyma1454s00200	-0.581082198	0.03983508	Not annotated
Glyma14g00730	-0.487322299	0.026266935	Not annotated
Glyma14g00890	0.191750441	0.033127221	Not annotated
Glyma14g01190	0.355179095	0.031139471	Not annotated
Glyma14g01770	0.215165222	0.017456933	Not annotated
Glyma14g02140	-0.3473231	0.03983508	Not annotated
Glyma14g02240	0.971440367	0.026266935	Not annotated
Glyma14g02271	0.289579698	0.031845608	Not annotated
Glyma14g02690	0.316258273	0.028819129	Not annotated
Glyma14g02820	-0.37845833	0.023522907	Not annotated
Glyma14g05010	0.231381826	0.047035853	Not annotated
Glyma14g05710	0.591523037	0.030763297	Not annotated
Glyma14g06540	-0.194917799	0.042773996	Not annotated
Glyma14g06640	-0.584758658	0.037004751	Not annotated
Glyma14g06720	0.177349842	0.026738651	Not annotated
Glyma14g06730	-0.289952613	0.028027601	Not annotated
Glyma14g07990	-0.767154297	0.031139471	Not annotated
Glyma14g08145	0.218422345	0.023522907	Not annotated
Glyma14g08160	0.546458724	0.037601016	Not annotated
Glyma14g08776	0.270286295	0.040702565	Not annotated
Glyma14g09051	-0.543644874	0.036580377	Not annotated
Glyma14g09081	-0.479525941	0.03754264	Not annotated
Glyma14g09271	0.206825855	0.038526332	Not annotated
Glyma14g09620	-0.348868211	0.041457999	Not annotated
Glyma14g09970	-0.435728191	0.043307916	Not annotated
Glyma14g10880	0.314300409	0.035882739	Not annotated
Glyma14g11130	0.25784548	0.017456933	Not annotated
Glyma14g11185	0.142761303	0.038960442	Not annotated
Glyma14g11250	-0.656251855	0.046271772	Not annotated
Glyma14g12405	0.283659989	0.041051952	Not annotated
Glyma14g14400	0.125496812	0.047249299	Not annotated
Glyma14g15250	0.318792491	0.02278244	Not annotated
Glyma14g17291	0.23573587	0.028602341	Not annotated
Glyma14g19740	0.359503268	0.044866516	Not annotated
Glyma14g21790	0.154496473	0.017456933	Not annotated
Glyma14g24388	-0.398805481	0.038784516	Not annotated
Glyma14g24545	-0.263706164	0.030775671	Not annotated
Glyma14g24620	-0.340382867	0.026037225	Not annotated
Glyma14g25230	0.308528041	0.039449129	Not annotated
Glyma14g29145	0.293436645	0.028027601	Not annotated
Glyma14g35890	0.280723161	0.028819129	Not annotated
Glyma14g36050	-0.509864198	0.028027601	Not annotated
Glyma14g36770	-0.698460954	0.036821996	Not annotated
Glyma14g37270	0.130005657	0.0465957	Not annotated
Glyma14g39630	0.253057257	0.024124211	Not annotated
Glyma14g39820	-0.634315838	0.028027601	Not annotated
Glyma15g01911	-0.308402796	0.029051017	Not annotated
Glyma15g02070	0.224567658	0.038962025	Not annotated
Glyma15g02180	0.323409658	0.036618571	Not annotated
Glyma15g03625	0.207445941	0.032938882	Not annotated
Glyma15g03695	0.360125067	0.017456933	Not annotated
Glyma15g04050	0.4213668	0.036580377	Not annotated
Glyma15g04383	0.288542119	0.039886217	Not annotated
Glyma15g04450	0.3160961	0.047287235	Not annotated
Glyma15g05240	0.327484899	0.02062984	Not annotated
Glyma15g05370	0.30137575	0.047533616	Not annotated
Glyma15g05510	-0.670162019	0.023053658	Not annotated
Glyma15g06890	0.422525472	0.027475856	Not annotated
Glyma15g07250	0.267249243	0.035060762	Not annotated
Glyma15g07705	-0.931587016	0.049051954	Not annotated
Glyma15g08240	0.279837059	0.040601674	Not annotated
Glyma15g08790	0.371539141	0.048186539	Not annotated
Glyma15g09840	0.102027265	0.040488675	Not annotated
Glyma15g10150	0.31782673	0.032959771	Not annotated
Glyma15g10201	-0.775203206	0.033648629	Not annotated
Glyma15g10760	0.165527314	0.037601016	Not annotated
Glyma15g10810	-0.315186731	0.03787173	Not annotated
Glyma15g11070	-0.168680109	0.028027601	Not annotated
Glyma15g11440	0.186028421	0.039015836	Not annotated
Glyma15g12050	0.226098852	0.037279668	Not annotated
Glyma15g12220	-0.187828542	0.042801024	Not annotated
Glyma15g12330	0.321531259	0.046356029	Not annotated
Glyma15g13060	-0.196377196	0.046352955	Not annotated
Glyma15g15121	-0.741625422	0.047035853	Not annotated
Glyma15g15130	-0.589925732	0.041556966	Not annotated
Glyma15g15151	-0.634623924	0.049211172	Not annotated
Glyma15g15321	0.353848014	0.044937453	Not annotated
Glyma15g16890	0.77911095	0.038286414	Not annotated
Glyma15g17600	-0.589352539	0.026353289	Not annotated
Glyma15g17695	0.264390185	0.035407532	Not annotated
Glyma15g17880	0.285534412	0.032227864	Not annotated
Glyma15g17900	-0.337841062	0.023579478	Not annotated
Glyma15g18571	0.095413603	0.043644912	Not annotated
[truncated: 2,596 more rows]
