# Supplementary material for: Distinct transcriptional profiles of ozone stress in soybean (Glycine max) flowers and pods
Source: BMC Plant Biol. 2014 Nov 28;14:335. doi: 10.1186/s12870-014-0335-y (PMC4263021; doi:10.1186/s12870-014-0335-y)
Supplement: Additional file 5: — Differentially expressed genes in pod tissue, including the fold change in elevated [O 3 ], the FDR-adjusted p -value and a description of the functional category. [file 12870_2014_335_MOESM5_ESM.csv]

Gene ID	Fold-change	FDR-adjusted p-value	Functional category
Glyma0041s00210	0.588267036	0.038174252	Amino acid metabolism
Glyma0090s00200	0.971693262	0.031712989	Amino acid metabolism
Glyma0090s00250	1.001631301	0.020074697	Amino acid metabolism
Glyma0090s00350	1.029844628	0.030935915	Amino acid metabolism
Glyma0121s00230	-0.242203828	0.048389849	Amino acid metabolism
Glyma0196s00210	0.989249701	0.031364827	Amino acid metabolism
Glyma0196s50	-0.361421182	0.030601543	Amino acid metabolism
Glyma01g01890	-0.283285598	0.021274359	Amino acid metabolism
Glyma01g02140	0.404415573	0.042842026	Amino acid metabolism
Glyma01g02640	0.308617945	0.02190312	Amino acid metabolism
Glyma01g03005	2.446488192	0.02190312	Amino acid metabolism
Glyma01g03420	0.271040008	0.019167972	Amino acid metabolism
Glyma01g03910	1.513709598	0.027483092	Amino acid metabolism
Glyma01g03921	0.6171442	0.049078443	Amino acid metabolism
Glyma01g04460	0.593413799	0.048912961	Amino acid metabolism
Glyma01g04690	-0.390654062	0.049029428	Amino acid metabolism
Glyma01g05850	-0.810911923	0.036236539	Amino acid metabolism
Glyma01g06740	-0.15084769	0.029186788	Amino acid metabolism
Glyma01g06870	0.572829344	0.027137469	C1-metabolism
Glyma01g07175	-0.362327018	0.043115456	C1-metabolism
Glyma01g07780	-0.397349143	0.028757414	C1-metabolism
Glyma01g09460	1.545324154	0.026301073	C1-metabolism
Glyma01g10060	0.248999983	0.041988564	C1-metabolism
Glyma01g15134	-0.647530277	0.028994517	Cell wall
Glyma01g22180	-0.299788616	0.038030557	Cell wall
Glyma01g23662	0.569434496	0.047627676	Cell wall
Glyma01g25690	-0.40568566	0.035455335	Cell wall
Glyma01g26990	-0.244122171	0.046459713	Cell wall
Glyma01g27160	-0.25352807	0.036135854	Cell wall
Glyma01g28440	1.518506991	0.0352088	Cell wall
Glyma01g32920	0.699215217	0.029712832	Cell wall
Glyma01g35170	-0.461050983	0.018774916	Cell wall
Glyma01g35220	0.668527322	0.04812495	Cell wall
Glyma01g35880	0.780882065	0.044230988	Cell wall
Glyma01g36375	0.611509887	0.048389849	Cell wall
Glyma01g36662	-0.171743517	0.045638789	Cell wall
Glyma01g36960	0.372379554	0.025758025	Cell wall
Glyma01g37100	0.460848037	0.033007588	Cell wall
Glyma01g37620	0.476887635	0.029712832	Cell wall
Glyma01g38570	-0.469744995	0.048285038	Cell wall
Glyma01g38980	0.749727591	0.048948961	Cell wall
Glyma01g39000	0.855847074	0.027483092	Cell wall
Glyma01g39510	0.264135764	0.041927982	Cell wall
Glyma01g39630	1.677510983	0.043880112	Cell wall
Glyma01g40950	0.123878627	0.038246483	Cell wall
Glyma01g41527	1.00430998	0.012078607	Cell wall
Glyma01g41800	0.176591171	0.044826129	Cell wall
Glyma01g42170	0.573878654	0.045341064	Cell wall
Glyma01g42740	0.468127186	0.036272759	Cell wall
Glyma01g42820	-0.461981813	0.031712989	Cell wall
Glyma01g43780	-0.780253926	0.01825091	Cell wall
Glyma01g43790	-0.188899305	0.035455335	Cell wall
Glyma01g43910	0.335933334	0.045610762	Cell wall
Glyma01g45430	-0.378929774	0.048145252	Cell wall
Glyma02g00371	0.541609446	0.02190312	Cell wall
Glyma02g00981	-0.428207887	0.046052773	Cell wall
Glyma02g01150	0.320214262	0.043115456	Cell wall
Glyma02g01600	0.488049326	0.043115433	Cell wall
Glyma02g01740	-0.497171925	0.04274296	Cell wall
Glyma02g01770	-0.208399032	0.04982884	Cell wall
Glyma02g02080	-0.252056332	0.041437995	Cell wall
Glyma02g02777	0.999539478	0.030601543	Cell wall
Glyma02g02860	-0.404490738	0.031712989	Cell wall
Glyma02g02870	-0.34992351	0.043880112	Cell wall
Glyma02g02880	-0.403661133	0.025758025	Cell wall
Glyma02g03031	-0.258611188	0.049873524	Cell wall
Glyma02g03410	-0.216693996	0.043115433	Cell wall
Glyma02g04000	0.611734406	0.026763779	Cell wall
Glyma02g04210	0.333759113	0.0210935	Cell wall
Glyma02g04620	1.904942278	0.027440423	Cell wall
Glyma02g04660	0.708803146	0.046596418	Cell wall
Glyma02g05230	0.382983559	0.049223355	Cell wall
Glyma02g06380	-0.178687301	0.02901885	Cell
Glyma02g06680	0.697794487	0.04959272	Cell
Glyma02g07010	0.939792136	0.036135854	Cell
Glyma02g07510	0.26165761	0.043281483	Cell
Glyma02g07680	-0.436192475	0.048307625	Cell
Glyma02g07940	-0.311903818	0.043843711	Cell
Glyma02g08040	0.652553145	0.047627676	Cell
Glyma02g08550	-0.395966927	0.036272759	Cell
Glyma02g10040	-0.198003424	0.019167972	Cell
Glyma02g10371	0.216128258	0.012078607	Cell
Glyma02g10380	-0.464916105	0.044607618	Cell
Glyma02g12830	0.519201708	0.047674264	Cell
Glyma02g13000	-0.314243855	0.031364827	Cell
Glyma02g13260	-0.556390453	0.022552316	Cell
Glyma02g13460	0.975859878	0.043115456	Cell
Glyma02g13470	0.985213959	0.043115433	Cell
Glyma02g13941	1.400623492	0.025758025	Cell
Glyma02g15780	0.289314539	0.020074697	Cell
Glyma02g15820	0.323024085	0.049722869	Cell
Glyma02g16950	0.586957837	0.048285038	Cell
Glyma02g17000	-0.151903145	0.048307625	Cell
Glyma02g20490	-0.267388074	0.029721282	Cell
Glyma02g22530	-0.187265719	0.026958474	Cell
Glyma02g25230	0.167043332	0.036272759	Cell
Glyma02g26890	1.457614703	0.012078607	Cell
Glyma02g28845	0.489580158	0.044844605	Cell
Glyma02g31130	0.290333405	0.043929133	Cell
Glyma02g31340	0.466520139	0.04812495	Cell
Glyma02g33001	1.476964981	0.031289407	Cell
Glyma02g33350	-0.127320675	0.035393232	Cell
Glyma02g34965	1.036518705	0.02380026	Cell
Glyma02g35190	0.371836139	0.027122765	Cell
Glyma02g35230	0.593406821	0.030891705	Cell
Glyma02g35400	0.592929839	0.027409397	Cell
Glyma02g35580	0.234207111	0.04812495	Cell
Glyma02g35830	-0.334918709	0.047627676	Cell
Glyma02g36002	0.413856466	0.046459713	Cell
Glyma02g37020	0.584634284	0.043115456	Cell
Glyma02g37933	-0.318925451	0.041991747	Cell
Glyma02g38736	0.425516254	0.045341064	Cell
Glyma02g38743	0.544064445	0.030891705	Cell
Glyma02g38910	0.884201387	0.036077302	Cell
Glyma02g39180	-0.340571672	0.047627676	Cell
Glyma02g39270	-0.186694908	0.025758025	Cell
Glyma02g39780	0.652668484	0.034147644	Cell
Glyma02g39970	-0.20154624	0.043843711	Cell
Glyma02g40726	-0.314380072	0.049029428	Cell
Glyma02g40960	-0.619742207	0.043115456	Cell
Glyma02g41340	-0.213098573	0.04812495	Cell
Glyma02g41490	0.482814386	0.031289407	Cell
Glyma02g41560	-0.550475594	0.043115433	Cell
Glyma02g42130	-0.141414828	0.038246483	Cell
Glyma02g42251	0.442056427	0.04812495	Cell
Glyma02g42440	0.647536863	0.043115456	Co-factor and vitamine metabolism
Glyma02g42980	-0.35848384	0.04274296	Co-factor and vitamine metabolism
Glyma02g43100	0.26826281	0.012078607	Co-factor and vitamine metabolism
Glyma02g43150	0.585711486	0.040612241	Co-factor and vitamine metabolism
Glyma02g43710	0.490040584	0.030683588	Development
Glyma02g43790	-0.376186912	0.027137469	Development
Glyma02g45320	-0.345083605	0.036236539	Development
Glyma02g45470	-0.368229111	0.025758025	Development
Glyma02g46590	0.595573487	0.048389849	Development
Glyma02g46610	1.075110648	0.012078607	Development
Glyma02g46620	-0.200136401	0.031815217	Development
Glyma02g46930	0.365197248	0.027122765	Development
Glyma02g47410	0.391514363	0.039659236	Development
Glyma02g47611	0.380950869	0.036077302	Development
Glyma02g47750	1.211329375	0.036905118	Development
Glyma02g48160	0.512734516	0.034045985	Development
Glyma0346s00210	0.728475558	0.038811568	Development
Glyma03g00280	0.168973214	0.04274296	Development
Glyma03g00310	0.232297791	0.040612241	Development
Glyma03g00380	1.68432994	0.020192656	Development
Glyma03g00900	-0.393352475	0.048527969	Development
Glyma03g02320	0.692843952	0.027409397	Development
Glyma03g02470	0.920721695	0.036081765	Development
Glyma03g02500	-0.426681497	0.041555233	Development
Glyma03g05758	0.301795317	0.048389849	Development
Glyma03g05772	0.308028861	0.036081765	Development
Glyma03g05786	0.377337612	0.043212373	Development
Glyma03g07580	0.805594685	0.04812495	Development
Glyma03g09080	1.061038363	0.04274296	Development
Glyma03g10046	0.322495312	0.02190312	Development
Glyma03g13780	-0.286064866	0.048389849	Development
Glyma03g14960	-0.377213215	0.043212373	Development
Glyma03g16237	0.520661093	0.043115456	Development
Glyma03g16250	-0.51462918	0.047744451	Development
Glyma03g16908	-0.383615034	0.043115433	Development
Glyma03g17420	-0.245346236	0.04812495	Development
Glyma03g18770	-0.141347227	0.048281686	Development
Glyma03g19832	0.209154965	0.048285038	Development
Glyma03g22930	-0.129710266	0.019167972	Development
Glyma03g24200	0.324105849	0.04812495	Development
Glyma03g24310	0.622952668	0.043246326	Development
Glyma03g28360	0.966169483	0.043880112	Development
Glyma03g28476	-0.327353405	0.031992101	Development
Glyma03g29110	-0.275272355	0.04982884	Development
Glyma03g29450	0.36531595	0.04262557	Development
Glyma03g29470	0.675558976	0.031992101	Development
Glyma03g29480	-0.866504636	0.036135854	Development
Glyma03g29570	0.472267948	0.043115433	Development
Glyma03g29620	-1.185787454	0.049409875	Development
Glyma03g30210	0.541071407	0.048188564	Development
Glyma03g30310	0.230296008	0.036272759	Development
Glyma03g31330	-0.329490635	0.047627676	Development
Glyma03g31420	1.004317567	0.031834694	Development
Glyma03g32160	0.276449288	0.025758025	Development
Glyma03g32710	0.203401471	0.049231241	Development
Glyma03g32910	0.369802913	0.04093543	Development
Glyma03g33970	-0.194213808	0.037613154	Development
Glyma03g34410	-0.569061386	0.040612241	Development
Glyma03g34660	-0.429775033	0.036214974	Development
Glyma03g35101	-0.412087725	0.030601543	Development
Glyma03g35180	0.416887715	0.042745801	Development
Glyma03g36591	0.808164858	0.039582305	Development
Glyma03g36950	0.270039021	0.030935915	Development
Glyma03g37530	0.824136911	0.025758025	DNA
Glyma03g37610	0.60033149	0.045610762	DNA
Glyma03g38020	-0.126082938	0.025758025	DNA
Glyma03g38140	-0.561082465	0.04812495	DNA
Glyma03g39170	1.204917026	0.040010373	DNA
Glyma03g39650	0.443018403	0.047786905	DNA
Glyma03g40021	-0.213309899	0.040612241	DNA
Glyma03g40570	0.613332425	0.043115433	DNA
Glyma03g40811	-0.207723858	0.047627676	DNA
Glyma03g41390	1.508572293	0.019167972	DNA
Glyma03g42360	0.298156712	0.049440581	DNA
Glyma04g01890	0.816855326	0.027409397	DNA
Glyma04g02520	-0.258325389	0.047627676	DNA
Glyma04g03250	-0.668396233	0.043127658	DNA
Glyma04g03600	-0.39259235	0.044582198	DNA
Glyma04g03730	-0.261017928	0.035455335	DNA
Glyma04g03801	-0.341344442	0.043843711	DNA
Glyma04g03870	0.468526657	0.04812495	DNA
Glyma04g03970	0.666526866	0.039056493	DNA
Glyma04g05570	0.484218935	0.025758025	Fermentation
Glyma04g05740	-0.531350932	0.043115433	Fermentation
Glyma04g06620	0.236756985	0.045700447	Fermentation
Glyma04g06940	0.6742276	0.049223355	Fermentation
Glyma04g07050	0.288940912	0.043146514	Fermentation
Glyma04g07230	-0.321073368	0.048389849	Gluconeogenese/ glyoxylate cycle
Glyma04g07530	-0.228604361	0.034251688	Glycolysis
Glyma04g08020	0.960661231	0.036272759	Glycolysis
Glyma04g08100	0.46321909	0.047247087	Hormone metabolism
Glyma04g08761	-0.522092288	0.047028355	Hormone metabolism
Glyma04g10870	1.642286758	0.038407119	Hormone metabolism
Glyma04g11230	1.023101635	0.02901885	Hormone metabolism
Glyma04g12660	-0.623638331	0.031364827	Hormone metabolism
Glyma04g16040	0.133302084	0.048750062	Hormone metabolism
Glyma04g16260	-0.42788	0.027409397	Hormone metabolism
Glyma04g16670	-0.234337579	0.040355755	Hormone metabolism
Glyma04g17300	0.65293699	0.043115433	Hormone metabolism
Glyma04g27341	-1.281048304	0.045545584	Hormone metabolism
Glyma04g29890	-0.113986238	0.046052773	Hormone metabolism
Glyma04g32002	-0.196696778	0.044790729	Hormone metabolism
Glyma04g34106	0.583190402	0.043115433	Hormone metabolism
Glyma04g34790	0.418310362	0.045419628	Hormone metabolism
Glyma04g34820	0.440812612	0.031003428	Hormone metabolism
Glyma04g35390	0.20265689	0.028497988	Hormone metabolism
Glyma04g35600	-0.117062385	0.043115433	Hormone metabolism
Glyma04g36400	0.295290603	0.030540588	Hormone metabolism
Glyma04g36450	1.14478162	0.036077302	Hormone metabolism
Glyma04g38320	0.102661518	0.045797532	Hormone metabolism
Glyma04g38560	0.6925087	0.025758025	Hormone metabolism
Glyma04g39680	0.438479711	0.043880112	Hormone metabolism
Glyma04g39741	0.332235764	0.047627676	Hormone metabolism
Glyma04g40130	1.572205402	0.019167972	Hormone metabolism
Glyma04g40230	0.266605988	0.049722869	Hormone metabolism
Glyma04g40360	-0.156809419	0.045610762	Hormone metabolism
Glyma04g41200	0.256860734	0.047627676	Hormone metabolism
Glyma04g41230	0.231317085	0.043115433	Lipid metabolism
Glyma04g41260	-0.358708988	0.02190312	Lipid metabolism
Glyma04g41610	0.691935644	0.043115433	Lipid metabolism
Glyma04g41760	0.700589905	0.042299796	Lipid metabolism
Glyma04g42501	0.498623805	0.037613154	Lipid metabolism
Glyma04g42690	-0.196362766	0.02251387	Lipid metabolism
Glyma04g42700	-0.196156634	0.031289407	Lipid metabolism
Glyma04g43180	-0.223160585	0.042789755	Lipid metabolism
Glyma04g43480	-0.493501683	0.043246326	Lipid metabolism
Glyma04g43600	-0.289543103	0.046995109	Lipid metabolism
Glyma04g43620	-0.747787212	0.039648836	Lipid metabolism
Glyma05g00710	0.61724081	0.039191952	Major CHO metabolism
Glyma05g01450	-0.415928605	0.034671505	Major CHO metabolism
Glyma05g03070	0.132811517	0.042724258	Major CHO metabolism
Glyma05g03110	0.614820472	0.023537431	Major CHO metabolism
Glyma05g03130	0.577548117	0.025758025	Major CHO metabolism
Glyma05g03450	0.331607696	0.041160237	Major CHO metabolism
Glyma05g04270	0.466739703	0.04546656	Major CHO metabolism
Glyma05g05130	0.878619854	0.043880112	Metal handling
Glyma05g05270	-1.00908799	0.041437995	Minor CHO metabolism
Glyma05g06050	0.344982033	0.047028355	Minor CHO metabolism
Glyma05g07730	0.300621191	0.034124288	Minor CHO metabolism
Glyma05g08540	0.424314032	0.043115433	Miscellaneous enzyme families
Glyma05g08550	0.33599111	0.027007893	Miscellaneous enzyme families
Glyma05g09430	0.39758687	0.034811133	Miscellaneous enzyme families
Glyma05g13540	0.277646113	0.027122765	Miscellaneous enzyme families
Glyma05g13660	1.215712032	0.030601543	Miscellaneous enzyme families
Glyma05g23170	1.049493059	0.048307625	Miscellaneous enzyme families
Glyma05g24440	0.878250544	0.030601543	Miscellaneous enzyme families
Glyma05g26040	-0.141094585	0.039648836	Miscellaneous enzyme families
Glyma05g27050	0.67818301	0.047627676	Miscellaneous enzyme families
Glyma05g28310	1.39117233	0.039648836	Miscellaneous enzyme families
Glyma05g28380	-0.193476712	0.043777089	Miscellaneous enzyme families
Glyma05g29271	-0.196283062	0.047786905	Miscellaneous enzyme families
Glyma05g29690	1.169195746	0.040612241	Miscellaneous enzyme families
Glyma05g29880	0.282703429	0.045922741	Miscellaneous enzyme families
Glyma05g30150	-0.118421012	0.036135854	Miscellaneous enzyme families
Glyma05g30400	-0.224770337	0.04812495	Miscellaneous enzyme families
Glyma05g30701	0.350114572	0.036857411	Miscellaneous enzyme families
Glyma05g31190	1.219894725	0.025915145	Miscellaneous enzyme families
Glyma05g31460	-0.977487153	0.043115433	Miscellaneous enzyme families
Glyma05g31505	0.642378149	0.035593316	Miscellaneous enzyme families
Glyma05g31770	0.359512469	0.039626633	Miscellaneous enzyme families
Glyma05g31800	1.841693271	0.049029428	Miscellaneous enzyme families
Glyma05g31850	-0.262352544	0.038353363	Miscellaneous enzyme families
Glyma05g32340	-0.354349458	0.047627676	Miscellaneous enzyme families
Glyma05g32630	-0.248516717	0.049078443	Miscellaneous enzyme families
Glyma05g33070	0.553438515	0.030748957	Miscellaneous enzyme families
Glyma05g33080	0.762683115	0.01825091	Miscellaneous enzyme families
Glyma05g33190	0.70814219	0.036135854	Miscellaneous enzyme families
Glyma05g33630	-0.569213498	0.03115445	Miscellaneous enzyme families
Glyma05g34760	1.658785948	0.025129811	Miscellaneous enzyme families
Glyma05g34870	1.149188445	0.049980315	Miscellaneous enzyme families
Glyma05g35511	-0.430779349	0.036081765	Miscellaneous enzyme families
Glyma05g36460	0.870140086	0.030748957	Miscellaneous enzyme families
Glyma05g36700	0.650237708	0.045610762	Miscellaneous enzyme families
Glyma05g37210	-0.556720261	0.020074697	Miscellaneous enzyme families
Glyma05g37410	1.271830431	0.025758025	Miscellaneous enzyme families
Glyma05g38110	0.702972835	0.036081765	Miscellaneous enzyme families
Glyma05g38130	0.973337489	0.026559322	Miscellaneous enzyme families
Glyma06g01186	-0.356815067	0.024355757	Miscellaneous enzyme families
Glyma06g01270	-0.9118203	0.048389849	Miscellaneous enzyme families
Glyma06g03820	-0.186195229	0.042745801	Miscellaneous enzyme families
Glyma06g03970	0.468302003	0.036272759	Miscellaneous enzyme families
Glyma06g04130	0.670130819	0.04812495	Miscellaneous enzyme families
Glyma06g04210	0.678451395	0.041973233	Miscellaneous enzyme families
Glyma06g04250	-0.185382516	0.02901885	Miscellaneous enzyme families
Glyma06g04370	0.336380599	0.044315879	Miscellaneous enzyme families
Glyma06g04720	0.395310479	0.047396798	Miscellaneous enzyme families
Glyma06g04840	1.359395077	0.019167972	Miscellaneous enzyme families
Glyma06g05060	0.34165234	0.043115433	Miscellaneous enzyme families
Glyma06g05750	-0.365846337	0.043115456	Miscellaneous enzyme families
Glyma06g06700	0.288338848	0.04937696	Miscellaneous enzyme families
Glyma06g07330	-0.193556383	0.025758025	Miscellaneous enzyme families
Glyma06g07640	-0.208556058	0.040916819	Miscellaneous enzyme families
Glyma06g08730	0.334478294	0.026114357	Miscellaneous enzyme families
Glyma06g08750	0.335732538	0.045794021	Miscellaneous enzyme families
Glyma06g08930	0.625486838	0.022079474	Miscellaneous enzyme families
Glyma06g09660	-0.965511279	0.046156497	Miscellaneous enzyme families
Glyma06g10700	2.225667744	0.043115456	Miscellaneous enzyme families
Glyma06g10970	1.070839548	0.027122765	Miscellaneous enzyme families
Glyma06g11700	2.201413918	0.037613154	Miscellaneous enzyme families
Glyma06g12080	-0.200240982	0.015189946	Miscellaneous enzyme families
Glyma06g12090	-0.178466146	0.027113966	Miscellaneous enzyme families
Glyma06g12280	0.473412314	0.035596745	Miscellaneous enzyme families
Glyma06g13010	0.582281429	0.041958652	Miscellaneous enzyme families
Glyma06g13200	0.811617591	0.025758025	Miscellaneous enzyme families
Glyma06g13330	0.13636808	0.043880112	Miscellaneous enzyme families
Glyma06g13590	-0.264733278	0.027417591	Miscellaneous enzyme families
Glyma06g13760	0.609610781	0.048285038	Miscellaneous enzyme families
Glyma06g14420	-0.137037953	0.034045985	Miscellaneous enzyme families
Glyma06g14720	1.212881515	0.012078607	Miscellaneous enzyme families
Glyma06g15060	0.233549399	0.043929133	Miscellaneous enzyme families
Glyma06g15123	0.322588516	0.030601543	Miscellaneous enzyme families
Glyma06g16440	0.770118372	0.031834694	Miscellaneous enzyme families
Glyma06g18050	-0.138861954	0.04982884	Miscellaneous enzyme families
Glyma06g18080	-0.260447661	0.031712989	Miscellaneous enzyme families
Glyma06g18420	0.574103724	0.013862443	Miscellaneous enzyme families
Glyma06g18500	0.2874212	0.031364827	Miscellaneous enzyme families
Glyma06g18956	0.677148643	0.027137469	Miscellaneous enzyme families
Glyma06g19870	0.360492372	0.045993459	Miscellaneous enzyme families
Glyma06g19920	1.240036938	0.038558655	Miscellaneous enzyme families
Glyma06g20710	0.263382779	0.040038789	Miscellaneous enzyme families
Glyma06g21572	0.754620255	0.041991747	Miscellaneous enzyme families
Glyma06g21665	0.640965607	0.031403678	Miscellaneous enzyme families
Glyma06g22730	0.617482391	0.041562003	Miscellaneous enzyme families
Glyma06g24511	0.667836909	0.048569231	Miscellaneous enzyme families
Glyma06g30185	0.257222221	0.026774249	Miscellaneous enzyme families
Glyma06g32756	0.295754318	0.043115433	Mitochondrial electron transport
Glyma06g37441	0.403461026	0.036135854	Mitochondrial electron transport
Glyma06g37505	0.373411214	0.035332835	Mitochondrial electron transport
Glyma06g39943	0.585755053	0.035393232	N-metabolism
Glyma06g40690	0.679350183	0.028497988	Not annotated
Glyma06g40710	0.724281171	0.029712832	Not annotated
Glyma06g40735	0.598575929	0.031992101	Not annotated
Glyma06g40740	0.980689326	0.025758025	Not annotated
Glyma06g40780	0.82713757	0.030891705	Not annotated
Glyma06g41150	0.818189961	0.043115456	Not annotated
Glyma06g41276	0.825861308	0.044582198	Not annotated
Glyma06g41290	0.738902686	0.048285038	Not annotated
Glyma06g41360	0.704511234	0.02190312	Not annotated
Glyma06g41404	1.159879014	0.025758025	Not annotated
Glyma06g41510	0.465991026	0.04812495	Not annotated
Glyma06g41550	0.496762228	0.027483092	Not annotated
Glyma06g41700	0.402394583	0.038407119	Not annotated
Glyma06g41714	0.392870282	0.043115456	Not annotated
Glyma06g41728	0.543864417	0.036272759	Not annotated
Glyma06g41742	0.405263772	0.044535986	Not annotated
Glyma06g41801	0.371079939	0.044535986	Not annotated
Glyma06g41880	0.430654685	0.025758025	Not annotated
Glyma06g41896	0.564054217	0.031616244	Not annotated
Glyma06g43970	0.60402531	0.044230988	Not annotated
Glyma06g45000	0.695424619	0.042895623	Not annotated
Glyma06g45310	-0.260492762	0.032452823	Not annotated
Glyma06g45620	-0.746145905	0.038407119	Not annotated
Glyma06g46030	0.798327761	0.043156781	Not annotated
Glyma06g46066	0.744240403	0.030891705	Not annotated
Glyma06g46260	0.657506632	0.036687964	Not annotated
Glyma06g46420	0.605539211	0.048307625	Not annotated
Glyma06g46540	-0.214644888	0.049078443	Not annotated
Glyma06g47200	0.739688673	0.040612241	Not annotated
Glyma06g47420	0.468699638	0.041927982	Not annotated
Glyma06g47430	-0.575325365	0.025758025	Not annotated
Glyma06g47630	0.421928418	0.042257903	Not annotated
Glyma06g47940	-0.662522728	0.04176117	Not annotated
Glyma06g48250	-0.464479784	0.043929133	Not annotated
Glyma06g48310	-0.342467741	0.030748957	Not annotated
Glyma07g00630	0.519521337	0.030601543	Not annotated
Glyma07g00771	0.893982451	0.036272759	Not annotated
Glyma07g02080	0.269049145	0.043212373	Not annotated
Glyma07g02540	0.516092519	0.04812495	Not annotated
Glyma07g04550	-0.282331338	0.041485006	Not annotated
Glyma07g05360	0.506156656	0.042842026	Not annotated
Glyma07g05370	0.541442214	0.048307625	Not annotated
Glyma07g05540	-0.483451916	0.047280164	Not annotated
Glyma07g05620	-0.316668297	0.04812495	Not annotated
Glyma07g05781	0.43675592	0.043127658	Not annotated
Glyma07g05870	0.393723747	0.049964336	Not annotated
Glyma07g07850	0.234454251	0.042626567	Not annotated
Glyma07g07900	0.246078963	0.034147644	Not annotated
Glyma07g08250	-0.255711155	0.039648836	Not annotated
Glyma07g08851	0.286672737	0.04812495	Not annotated
Glyma07g09110	-0.438817323	0.036081765	Not annotated
Glyma07g09170	1.091045419	0.045341064	Not annotated
Glyma07g09290	0.910927132	0.041437995	Not annotated
Glyma07g09480	0.387566141	0.045700447	Not annotated
Glyma07g10311	0.265987765	0.042571272	Not annotated
Glyma07g10321	0.991042408	0.013862443	Not annotated
Glyma07g10451	0.331975795	0.048307625	Not annotated
Glyma07g10475	0.773939993	0.022938008	Not annotated
Glyma07g10490	0.688698616	0.012078607	Not annotated
Glyma07g10502	0.70958438	0.020074697	Not annotated
Glyma07g10541	0.728941756	0.012078607	Not annotated
Glyma07g10561	1.00087326	0.025758025	Not annotated
Glyma07g10601	0.627018649	0.038653668	Not annotated
Glyma07g10641	0.669269028	0.031712989	Not annotated
Glyma07g10661	0.798066674	0.044980469	Not annotated
Glyma07g10695	0.445157062	0.012078607	Not annotated
Glyma07g10731	1.160935812	0.020074697	Not annotated
Glyma07g10751	1.027630488	0.036077302	Not annotated
Glyma07g11240	-0.366610333	0.014872853	Not annotated
Glyma07g11310	-0.337927307	0.046052773	Not annotated
Glyma07g12080	-0.18405382	0.039056493	Not annotated
Glyma07g12450	-0.213460334	0.049722869	Not annotated
Glyma07g12970	-0.333252771	0.042257903	Not annotated
Glyma07g15520	-0.312517044	0.042257903	Not annotated
Glyma07g15890	0.253019744	0.031850233	Not annotated
Glyma07g15940	-0.215503195	0.04812495	Not annotated
Glyma07g16260	0.644097159	0.030601543	Not annotated
Glyma07g16320	-0.271592987	0.038811568	Not annotated
Glyma07g17240	0.640465667	0.039659236	Not annotated
Glyma07g19250	-0.186999853	0.030601543	Not annotated
Glyma07g20530	0.57375568	0.029712832	Not annotated
Glyma07g23470	0.28093131	0.044808902	Not annotated
Glyma07g27390	0.557494112	0.038407119	Not annotated
Glyma07g29560	-0.283849595	0.036077302	Not annotated
Glyma07g30110	-0.188606926	0.036135854	Not annotated
Glyma07g32710	0.352426982	0.027409397	Not annotated
Glyma07g33980	0.335985368	0.043115433	Not annotated
Glyma07g34410	-0.3216413	0.026774249	Not annotated
Glyma07g35080	-0.361256222	0.026301073	Not annotated
Glyma07g36550	0.364497394	0.039648836	Not annotated
Glyma07g36600	0.780082332	0.036077302	Not annotated
Glyma07g37280	1.183232478	0.043777089	Not annotated
Glyma07g37740	-0.693257214	0.032461677	Not annotated
Glyma07g38780	0.82049938	0.047607986	Not annotated
Glyma07g39530	-0.343135466	0.036488229	Not annotated
Glyma07g39650	0.846058053	0.019167972	Not annotated
Glyma07g39750	-0.277916796	0.048389849	Not annotated
Glyma07g40050	0.33240433	0.021274359	Not annotated
Glyma0892s50	1.459198256	0.031712989	Not annotated
Glyma08g00410	0.352576605	0.043929133	Not annotated
Glyma08g00780	0.844149209	0.045917177	Not annotated
Glyma08g02130	1.184458816	0.029438667	Not annotated
Glyma08g02375	-0.498818376	0.043115456	Not annotated
Glyma08g04020	0.461454216	0.049964336	Not annotated
Glyma08g04220	-0.676828191	0.049722869	Not annotated
Glyma08g04390	0.718268513	0.043246326	Not annotated
Glyma08g04420	0.44079053	0.036135854	Not annotated
Glyma08g04920	1.993592551	0.017307084	Not annotated
Glyma08g06090	-0.70248621	0.033120056	Not annotated
Glyma08g06270	-0.291119192	0.043115433	Not annotated
Glyma08g06621	-0.294001844	0.043929133	Not annotated
Glyma08g07200	-0.230623849	0.031992101	Not annotated
Glyma08g07520	-0.352956679	0.031364827	Not annotated
Glyma08g07690	0.95464559	0.029712832	Not annotated
Glyma08g07900	1.727458512	0.012078607	Not annotated
Glyma08g08190	0.467499163	0.043246326	Not annotated
Glyma08g08761	-0.688027001	0.045926742	Not annotated
Glyma08g09000	-0.15401801	0.036272759	Not annotated
Glyma08g09930	0.235081038	0.038407119	Not annotated
Glyma08g10030	0.558536594	0.04812495	Not annotated
Glyma08g10140	0.549093904	0.02901885	Not annotated
Glyma08g11260	1.455099721	0.025758025	Not annotated
Glyma08g11300	1.422143456	0.035551521	Not annotated
Glyma08g11370	-0.212068293	0.025792198	Not annotated
Glyma08g12750	0.525323536	0.043929133	Not annotated
Glyma08g12800	0.888424448	0.030748957	Not annotated
Glyma08g13900	0.39510937	0.036431546	Not annotated
Glyma08g14370	1.162108274	0.02251387	Not annotated
Glyma08g14620	-0.249910302	0.030891705	Not annotated
Glyma08g14650	0.677911292	0.027409397	Not annotated
Glyma08g14676	-0.901960463	0.048307625	Not annotated
Glyma08g14910	-0.366449211	0.038407119	Not annotated
Glyma08g15010	0.658256815	0.031364827	Not annotated
Glyma08g15050	1.320396928	0.027409397	Not annotated
Glyma08g15130	-0.265603042	0.039441683	Not annotated
Glyma08g15280	0.786292356	0.043924731	Not annotated
Glyma08g15291	0.89293754	0.039648836	Not annotated
Glyma08g15610	-0.402982514	0.047407895	Not annotated
Glyma08g16050	1.429338765	0.038653668	Not annotated
Glyma08g16380	0.198106312	0.031992101	Not annotated
Glyma08g16947	0.421071006	0.044535986	Not annotated
Glyma08g17650	0.089400573	0.044826129	Not annotated
Glyma08g18330	-0.211330931	0.049901153	Not annotated
Glyma08g18900	0.355231286	0.024878407	Not annotated
Glyma08g19571	0.332347776	0.043115433	Not annotated
Glyma08g20050	0.138752322	0.043880112	Not annotated
Glyma08g23035	0.504269515	0.025129811	Not annotated
Glyma08g23760	0.486663083	0.029712832	Not annotated
Glyma08g24070	-0.377975661	0.040612241	Not annotated
Glyma08g25950	-0.399280059	0.041691629	Not annotated
Glyma08g26320	-0.438686004	0.043212373	Not annotated
Glyma08g26840	-0.76120477	0.036272759	Not annotated
Glyma08g26900	-0.233845957	0.031712989	Not annotated
Glyma08g27560	0.583798823	0.028497988	Not annotated
Glyma08g27710	0.253596041	0.026114357	Not annotated
Glyma08g28920	0.309130371	0.04812495	Not annotated
Glyma08g29050	0.429249073	0.043115456	Not annotated
Glyma08g29060	0.236646813	0.049964336	Not annotated
Glyma08g38370	1.172035245	0.025758025	Not annotated
Glyma08g38740	1.619297055	0.047627676	Not annotated
Glyma08g40360	0.746150519	0.04274296	Not annotated
Glyma08g40620	0.575840988	0.04812495	Not annotated
Glyma08g41560	0.588559467	0.025758025	Not annotated
Glyma08g43440	-0.767333808	0.038586713	Not annotated
Glyma08g43780	0.529333675	0.045341064	Not annotated
Glyma08g44031	0.742348207	0.039626633	Not annotated
Glyma08g44450	-0.31043049	0.021428392	Not annotated
Glyma08g44520	0.499094857	0.025758025	Not annotated
Glyma08g45471	0.414129627	0.025410604	Not annotated
Glyma08g46210	0.459752174	0.038407119	Not annotated
Glyma08g48130	0.332518927	0.043115433	Not annotated
Glyma09g01390	0.852302987	0.026301073	Not annotated
Glyma09g01511	-0.291930859	0.047627676	Not annotated
Glyma09g02051	0.242489031	0.037765999	Not annotated
Glyma09g02150	-0.29526703	0.043147351	Not annotated
Glyma09g02450	-0.180816138	0.042597493	Not annotated
Glyma09g03770	-0.231487017	0.03295139	Not annotated
Glyma09g04580	-0.726905108	0.043880112	Not annotated
Glyma09g04750	1.488819681	0.019167972	Not annotated
Glyma09g04830	-0.122431212	0.036881038	Not annotated
Glyma09g05010	1.009596909	0.049078443	Not annotated
Glyma09g05040	-0.256954254	0.036272759	Not annotated
Glyma09g05931	0.513546549	0.04274296	Not annotated
Glyma09g07661	0.240555943	0.048389849	Not annotated
Glyma09g08040	0.999577292	0.04812495	Not annotated
Glyma09g08150	-0.292943043	0.048281686	Not annotated
Glyma09g08586	0.197105642	0.035455335	Not annotated
Glyma09g10350	-0.259645588	0.026301073	Not annotated
Glyma09g12390	-0.427527613	0.041677632	Not annotated
Glyma09g12570	0.920977339	0.045610762	Not annotated
Glyma09g16780	0.672568686	0.039648836	Not annotated
Glyma09g16810	0.957092967	0.025758025	Not annotated
Glyma09g20040	0.587238815	0.048661816	Not annotated
Glyma09g21175	-0.306523674	0.037844635	Not annotated
Glyma09g21215	0.655023272	0.049532551	Not annotated
Glyma09g23123	0.285966749	0.036515631	Not annotated
Glyma09g23980	0.283135101	0.043115456	Not annotated
Glyma09g24170	1.223805113	0.012078607	Not annotated
Glyma09g24270	0.435904206	0.035455335	Not annotated
Glyma09g24321	0.69794065	0.043929133	Not annotated
Glyma09g24881	0.634600011	0.015189946	Not annotated
Glyma09g25450	0.416588	0.031992101	Not annotated
Glyma09g28310	-0.434871267	0.025820081	Not annotated
Glyma09g28842	1.00381979	0.041437995	Not annotated
Glyma09g29050	0.555467877	0.036272759	Not annotated
Glyma09g29080	0.606288007	0.020321259	Not annotated
Glyma09g29445	0.631462129	0.038173513	Not annotated
Glyma09g30061	-1.023747783	0.029712832	Not annotated
Glyma09g30770	-0.319762705	0.037613154	Not annotated
Glyma09g31140	0.457796778	0.04812495	Not annotated
Glyma09g31293	1.348107643	0.038407119	Not annotated
Glyma09g31450	1.69333282	0.012078607	Not annotated
Glyma09g32160	-0.335680431	0.029186788	Not annotated
Glyma09g32170	-0.296471504	0.042616981	Not annotated
Glyma09g32490	0.559462975	0.040612241	Not annotated
Glyma09g32630	1.313321585	0.04557912	Not annotated
Glyma09g32970	0.31011446	0.034045985	Not annotated
Glyma09g33290	0.325063718	0.025758025	Not annotated
Glyma09g33530	-0.342810446	0.020321259	Not annotated
Glyma09g34300	-0.24569597	0.038174252	Not annotated
Glyma09g34590	-0.340017078	0.032461677	Not annotated
Glyma09g34640	0.808417411	0.038407119	Not annotated
Glyma09g34660	-0.181367163	0.040949942	Not annotated
Glyma09g35170	-1.017852134	0.049901153	Not annotated
Glyma09g35620	0.293657691	0.043115456	Not annotated
Glyma09g37000	1.287208335	0.048389849	Not annotated
Glyma09g37150	1.735533143	0.036135854	Not annotated
Glyma09g37280	-0.571271686	0.047674264	Not annotated
Glyma09g37515	-0.643996694	0.040991488	Not annotated
Glyma09g37963	1.085860837	0.038653668	Not annotated
Glyma09g37980	1.010557189	0.038407119	Not annotated
Glyma09g38241	-0.284633263	0.049231241	Not annotated
Glyma09g38250	-0.515215614	0.045341064	Not annotated
Glyma09g38600	0.413150921	0.017307084	Not annotated
Glyma09g39246	0.554617641	0.02190312	Not annotated
Glyma09g40230	-0.204720155	0.026301073	Not annotated
Glyma09g40400	-0.257552	0.036077302	Not annotated
Glyma09g40980	0.729359252	0.036077302	Not annotated
Glyma09g41020	-0.225692787	0.031992101	Not annotated
Glyma09g41050	0.660526721	0.012078607	Not annotated
Glyma09g41240	-0.347188336	0.028994517	Not annotated
Glyma10g00660	-0.21379376	0.040612241	Not annotated
Glyma10g01110	0.64128769	0.020074697	Not annotated
Glyma10g01200	0.314012364	0.043115456	Not annotated
Glyma10g01220	-0.299190901	0.041677632	Not annotated
Glyma10g02850	0.657536473	0.041437995	Not annotated
Glyma10g03270	0.451435659	0.04812495	Not annotated
Glyma10g03930	-0.130401482	0.031992101	Not annotated
Glyma10g04310	-0.246136924	0.041437995	Not annotated
Glyma10g04410	0.357108068	0.02251387	Not annotated
Glyma10g04640	0.599039814	0.027409397	Not annotated
Glyma10g04850	0.182425587	0.031364827	Not annotated
Glyma10g05020	0.210632911	0.036077302	Not annotated
Glyma10g05100	0.576278834	0.01825091	Not annotated
Glyma10g05780	0.554583223	0.043115433	Not annotated
Glyma10g06540	0.316230233	0.027409397	Not annotated
Glyma10g07460	-0.593223337	0.025758025	Not annotated
Glyma10g07530	-0.825668843	0.015189946	Not annotated
Glyma10g08280	0.547821731	0.030748957	Not annotated
Glyma10g08370	-0.704919401	0.038407119	Not annotated
Glyma10g10501	0.420435553	0.048533248	Not annotated
Glyma10g11235	0.833914373	0.043115433	Not annotated
Glyma10g14964	-0.197236735	0.036272759	Not annotated
Glyma10g15170	0.286142013	0.037008782	Not annotated
Glyma10g15850	-0.149086739	0.043212373	Not annotated
Glyma10g15910	-0.108340539	0.026301073	Not annotated
Glyma10g18410	0.331264468	0.043115433	Not annotated
Glyma10g24476	-0.357929792	0.028994517	Not annotated
Glyma10g25060	0.464467201	0.041991747	Not annotated
Glyma10g25440	0.373369322	0.040916819	Not annotated
Glyma10g27910	-0.404902753	0.048307625	Not annotated
Glyma10g28100	-0.276190893	0.038174252	Not annotated
Glyma10g28170	-0.309311617	0.044535986	Not annotated
Glyma10g28190	0.385878092	0.036135854	Not annotated
Glyma10g28990	1.259561268	0.037625739	Not annotated
Glyma10g29780	-0.280396099	0.034251688	Not annotated
Glyma10g29900	-0.537830304	0.04812495	Not annotated
Glyma10g31240	1.865143867	0.047733049	Not annotated
Glyma10g31260	0.506808741	0.031364827	Not annotated
Glyma10g32270	1.223430268	0.013862443	Not annotated
Glyma10g32471	0.624193958	0.043880112	Not annotated
Glyma10g32730	-0.346938035	0.049078443	Not annotated
Glyma10g33090	0.468948445	0.03227952	Not annotated
Glyma10g34440	0.249782719	0.039056493	Not annotated
Glyma10g34501	0.327617218	0.0268095	Not annotated
Glyma10g34660	0.169635071	0.036135854	Not annotated
Glyma10g34980	-0.818937634	0.040612241	Not annotated
Glyma10g35190	0.20071144	0.038407119	Not annotated
Glyma10g35290	-0.222257571	0.043115433	Not annotated
Glyma10g35320	-0.222408658	0.012078607	Not annotated
Glyma10g35430	-0.400093169	0.018780242	Not annotated
Glyma10g35481	0.42741482	0.027122765	Not annotated
Glyma10g37441	0.559328485	0.038407119	Not annotated
Glyma10g37490	1.329402799	0.030540588	Not annotated
Glyma10g37500	1.93783495	0.0210935	Not annotated
Glyma10g37510	2.016648895	0.013862443	Not annotated
Glyma10g38370	-0.335695272	0.030601543	Not annotated
Glyma10g38690	-0.255127126	0.027409397	Not annotated
Glyma10g39010	0.605997614	0.045360992	Not annotated
Glyma10g39220	-0.210538338	0.048307625	Not annotated
Glyma10g39305	-0.266345279	0.019167972	Not annotated
Glyma10g39920	0.667183966	0.036081765	Not annotated
Glyma10g40260	0.217212702	0.04812495	Not annotated
Glyma10g40490	0.503157689	0.025758025	Not annotated
Glyma10g40540	0.445947155	0.019167972	Not annotated
Glyma10g40560	0.468497406	0.036081765	Not annotated
Glyma10g40610	-0.452062653	0.02706027	Not annotated
Glyma10g41300	0.203406435	0.037804779	Not annotated
Glyma10g42920	-0.994415744	0.043115433	Not annotated
Glyma10g43150	-0.297846184	0.025758025	Not annotated
Glyma10g43561	0.331559435	0.043115456	Not annotated
Glyma10g43730	-0.280565888	0.036236539	Not annotated
Glyma10g43820	0.53013145	0.012078607	Not annotated
Glyma10g44360	0.557997862	0.045341064	Not annotated
Glyma11g00300	-0.456476514	0.037613154	Not annotated
Glyma11g00320	0.489421494	0.027409397	Not annotated
Glyma11g01230	0.591069983	0.04812495	Not annotated
Glyma11g01730	-0.719782553	0.027409397	Not annotated
Glyma11g01901	-0.308291632	0.048307625	Not annotated
Glyma11g02390	1.08626623	0.031364827	Not annotated
Glyma11g03200	0.53577599	0.038407119	Not annotated
Glyma11g03210	0.655129387	0.040612241	Not annotated
Glyma11g03580	0.270506364	0.041927982	Not annotated
Glyma11g03590	0.280783701	0.043843711	Not annotated
Glyma11g03900	1.333125658	0.026082664	Not annotated
Glyma11g05330	-0.298488396	0.043489527	Not annotated
Glyma11g05951	0.467043032	0.046459713	Not annotated
Glyma11g06080	-0.29749118	0.045700447	Nucleotide metabolism
Glyma11g06270	0.610719562	0.034811133	Nucleotide metabolism
Glyma11g06500	0.38804017	0.048389849	Nucleotide metabolism
Glyma11g07441	-0.426205031	0.044790729	Nucleotide metabolism
Glyma11g07540	-0.156302439	0.04274296	Nucleotide metabolism
Glyma11g07680	0.435128659	0.042595797	Nucleotide metabolism
Glyma11g08180	0.501769163	0.029159021	Nucleotide metabolism
Glyma11g08240	1.310917162	0.039648836	Nucleotide metabolism
Glyma11g08370	-0.152672453	0.038653668	Nucleotide metabolism
Glyma11g09060	0.550148324	0.043115456	Nucleotide metabolism
Glyma11g09070	1.20819913	0.030540588	Nucleotide metabolism
Glyma11g10230	0.923576081	0.026559322	Nucleotide metabolism
Glyma11g10281	0.837391407	0.030748957	Nucleotide metabolism
Glyma11g10320	0.948157833	0.045610762	Nucleotide metabolism
Glyma11g11323	-0.182908306	0.040612241	Nucleotide metabolism
Glyma11g11791	0.574790785	0.026548602	Protein
Glyma11g12000	-0.215611697	0.025758025	Protein
Glyma11g12421	-0.19046122	0.02251387	Protein
Glyma11g13450	0.604506795	0.031364827	Protein
Glyma11g14580	0.454633263	0.035417433	Protein
Glyma11g15105	-0.419322338	0.036905118	Protein
Glyma11g15700	1.197685193	0.030601543	Protein
Glyma11g16250	-0.263548366	0.036081765	Protein
Glyma11g18460	0.922397043	0.049901153	Protein
Glyma11g18470	-1.125263761	0.048389849	Protein
Glyma11g18630	-0.409082846	0.031289407	Protein
Glyma11g19060	-0.287015528	0.041677632	Protein
Glyma11g19260	-0.224737217	0.048389849	Protein
Glyma11g19650	1.150362917	0.040612241	Protein
Glyma11g21190	-0.216614084	0.047280164	Protein
Glyma11g21250	0.936870578	0.027137469	Protein
Glyma11g21650	0.722274951	0.04274296	Protein
Glyma11g24410	0.967358476	0.041677632	Protein
Glyma11g25900	-0.227223011	0.036077302	Protein
Glyma11g31401	0.3802404	0.043115456	Protein
Glyma11g32315	0.306550424	0.040612241	Protein
Glyma11g33908	0.344774762	0.04274296	Protein
Glyma11g35334	1.959750272	0.022340782	Protein
Glyma11g35362	1.789360519	0.039377231	Protein
Glyma11g35390	1.247372275	0.030748957	Protein
Glyma11g35570	0.374566512	0.044826129	Protein
Glyma11g36640	0.676929363	0.030601543	Protein
Glyma11g36730	1.468808298	0.041437995	Protein
Glyma11g37730	0.301898284	0.012078607	Protein
Glyma11g37820	0.481655031	0.031601594	Protein
Glyma11g38170	0.728763554	0.036379658	Protein
Glyma12g01420	1.948990483	0.0210935	Protein
Glyma12g02540	0.935958338	0.022552316	Protein
Glyma12g02580	0.790443237	0.036272759	Protein
Glyma12g02610	0.664947056	0.044335274	Protein
Glyma12g02690	-0.287897981	0.034147644	Protein
Glyma12g02880	-0.379465052	0.043929133	Protein
Glyma12g02920	-0.146766286	0.040413223	Protein
Glyma12g04050	0.560584133	0.034045985	Protein
Glyma12g04480	-0.173675182	0.028757414	Protein
Glyma12g04720	-0.374194123	0.043115456	Protein
Glyma12g05080	0.593528839	0.031289407	Protein
Glyma12g05450	0.656839847	0.040612241	Protein
Glyma12g05760	0.75153399	0.041691629	Protein
Glyma12g05900	-0.878953577	0.035455335	Protein
Glyma12g05960	-0.302083762	0.04812495	Protein
Glyma12g07411	-1.142238976	0.036379658	Protein
Glyma12g07770	1.046857502	0.027409397	Protein
Glyma12g08860	1.074490691	0.041350362	Protein
Glyma12g09445	0.255461892	0.043115456	Protein
Glyma12g09810	-0.649963193	0.045341064	Protein
Glyma12g09830	0.67338213	0.038246483	Protein
Glyma12g10780	-0.495614191	0.036077302	Protein
Glyma12g11260	0.722122458	0.044219259	Protein
Glyma12g11311	0.495854007	0.048413182	Protein
Glyma12g11510	-0.450883648	0.043115456	Protein
Glyma12g12290	0.72795634	0.030748957	Protein
Glyma12g12400	0.797784345	0.049901153	Protein
Glyma12g12700	-0.148092143	0.031364827	Protein
Glyma12g15155	-0.342961076	0.025758025	Protein
Glyma12g15825	0.571904831	0.025758025	Protein
Glyma12g15860	0.635085198	0.0210935	Protein
Glyma12g16470	0.468891625	0.045563313	Protein
Glyma12g16606	0.481777421	0.033625773	Protein
Glyma12g16650	0.725757096	0.042257903	Protein
Glyma12g17280	0.685729442	0.038407119	Protein
Glyma12g20830	1.837370865	0.019167972	Protein
Glyma12g21040	0.389086685	0.039740135	Protein
Glyma12g22660	0.942101426	0.048285038	Protein
Glyma12g29031	-0.132281563	0.043880112	Protein
Glyma12g29171	0.168823624	0.025758025	Protein
Glyma12g29350	0.166024486	0.043115456	Protein
Glyma12g29670	-0.930181507	0.036135854	Protein
Glyma12g29750	0.282245443	0.045341064	Protein
Glyma12g30041	-0.430866196	0.030748957	Protein
Glyma12g30140	-0.12281726	0.043115456	Protein
Glyma12g30670	0.336866309	0.040116016	Protein
Glyma12g31150	2.092269016	0.049722869	Protein
Glyma12g32440	0.399816416	0.043480772	Protein
Glyma12g32450	0.391172514	0.036077302	Protein
Glyma12g32560	-0.551306732	0.035593316	Protein
Glyma12g33430	-0.341372922	0.048307625	Protein
Glyma12g34250	0.106136858	0.038586713	Protein
Glyma12g34580	1.912762088	0.017307084	Protein
Glyma12g34750	-0.255072005	0.038407119	Protein
Glyma12g35040	0.207249601	0.039896596	Protein
Glyma12g35400	-0.155951782	0.046213265	Protein
Glyma12g35475	0.269349601	0.019167972	Protein
Glyma12g35805	1.546201044	0.027409397	Protein
Glyma12g36675	-0.427728401	0.049029428	Protein
Glyma12g36880	0.539558964	0.04812495	Protein
Glyma13g00370	0.645904443	0.036857411	Protein
Glyma13g00380	0.448953969	0.026114357	Protein
Glyma13g00416	0.406448469	0.043843711	Protein
Glyma13g01110	2.195582015	0.043115456	Protein
Glyma13g01120	2.830915828	0.034811133	Protein
Glyma13g01131	2.35839021	0.037844635	Protein
Glyma13g01140	2.334359078	0.041677632	Protein
Glyma13g01360	0.515862702	0.036077302	Protein
Glyma13g01930	0.406884294	0.049722869	Protein
Glyma13g02860	1.468174682	0.031364827	Protein
Glyma13g03600	-0.173299505	0.01494789	Protein
Glyma13g04100	0.287809863	0.031364827	Protein
Glyma13g04120	-0.209028508	0.040916819	Protein
Glyma13g04230	0.495545747	0.040612241	Protein
Glyma13g04480	0.829226304	0.048533248	Protein
Glyma13g04540	0.693127261	0.025758025	Protein
Glyma13g04561	0.830791991	0.0268095	Protein
Glyma13g04651	0.427134108	0.027122765	Protein
Glyma13g04780	1.121453356	0.043843711	Protein
Glyma13g05090	2.023283463	0.025758025	Protein
Glyma13g05100	1.538315919	0.025758025	Protein
Glyma13g05731	-0.292161642	0.048389849	Protein
Glyma13g05890	-0.258887718	0.047786905	Protein
Glyma13g05910	-0.329302393	0.030748957	Protein
Glyma13g06490	0.610218264	0.012078607	Protein
Glyma13g06520	0.892437086	0.036135854	Protein
Glyma13g06530	0.635202491	0.025758025	Protein
Glyma13g06630	0.626071645	0.012078607	Protein
Glyma13g06660	0.587051452	0.041485006	Protein
Glyma13g07230	0.283056365	0.020074697	Protein
Glyma13g08010	-0.431854271	0.036077302	Protein
Glyma13g09210	-0.110145805	0.043115433	Protein
Glyma13g09420	1.701248123	0.040612241	Protein
Glyma13g09430	1.217248087	0.030891705	Protein
Glyma13g09520	0.212862095	0.046091758	Protein
Glyma13g09690	0.752185293	0.032461677	Protein
Glyma13g09730	0.802670988	0.040686896	Protein
Glyma13g10450	0.103592006	0.047422091	Protein
Glyma13g10460	0.753422603	0.04274296	Protein
Glyma13g10640	0.745950885	0.034251688	Protein
Glyma13g13020	-0.588262088	0.034649129	Protein
Glyma13g17071	-0.849979677	0.048389849	Protein
Glyma13g18250	-0.290462015	0.030935915	Protein
Glyma13g18670	0.324115777	0.031364827	Protein
Glyma13g18940	0.871349428	0.0308831	Protein
Glyma13g19380	0.165950397	0.036236539	Protein
Glyma13g19460	0.502574072	0.043115433	Protein
Glyma13g19810	0.597941673	0.043115433	Protein
Glyma13g20300	0.41705219	0.039740135	Protein
Glyma13g20641	1.247513886	0.039648836	Protein
Glyma13g20740	0.238241668	0.025758025	Protein
Glyma13g21155	0.258488756	0.044219259	Protein
Glyma13g21250	-0.246886968	0.045700447	Protein
Glyma13g22760	0.281008768	0.043777089	Protein
Glyma13g25040	-0.119774499	0.037168179	Protein
Glyma13g25550	0.584983702	0.036081765	Protein
Glyma13g25708	-0.643357709	0.027409397	Protein
Glyma13g27540	0.371248783	0.047280164	Protein
Glyma13g27725	1.155517039	0.028149614	Protein
Glyma13g27740	0.435078958	0.043115433	Protein
Glyma13g29140	0.19897314	0.038173513	Protein
Glyma13g29880	1.72975775	0.02251387	Protein
Glyma13g29900	-0.389569524	0.027007893	Protein
Glyma13g30050	0.199488113	0.045394149	Protein
Glyma13g30930	-0.182646371	0.012078607	Protein
Glyma13g31700	0.33743458	0.035455335	Protein
Glyma13g32400	0.763736691	0.049223355	Protein
Glyma13g32430	0.869028795	0.012078607	Protein
Glyma13g33226	-0.222298752	0.045700447	Protein
Glyma13g33860	0.20603858	0.031875666	Protein
Glyma13g34066	0.508975735	0.012078607	Protein
Glyma13g34073	0.546121624	0.025758025	Protein
Glyma13g34100	0.576487021	0.025758025	Protein
Glyma13g34630	0.294418421	0.04812495	Protein
Glyma13g34950	-0.821965039	0.037613154	Protein
Glyma13g34990	0.273798052	0.025758025	Protein
Glyma13g35110	-0.155583702	0.043880112	Protein
Glyma13g35220	-0.453669422	0.049722869	Protein
Glyma13g35470	0.303343481	0.030601543	Protein
Glyma13g35500	0.190965942	0.047627676	Protein
Glyma13g35941	0.88795967	0.040038789	Photosynthesis
Glyma13g35950	1.997808433	0.027122765	Photosynthesis
Glyma13g36730	-0.157048932	0.041160237	Photosynthesis
Glyma13g37890	-0.467426188	0.027137469	Photosynthesis
Glyma13g37960	0.24297034	0.043115433	Redox
Glyma13g37980	0.418051833	0.045700447	Redox
Glyma13g38020	1.001839638	0.040686896	Redox
Glyma13g40210	-1.290917932	0.038150413	Redox
Glyma13g40260	0.245750968	0.028147434	Redox
Glyma13g40410	-0.414714527	0.049078443	Redox
Glyma13g40430	0.219603882	0.043246326	Redox
Glyma13g40590	0.511543713	0.043156781	Redox
Glyma13g41600	0.312572083	0.044607618	Redox
Glyma13g41820	-0.311164442	0.047627676	Redox
Glyma13g41860	0.500446117	0.034065387	Redox
Glyma13g41900	0.182737401	0.049078443	Redox
Glyma13g42390	0.300759027	0.042842026	Redox
Glyma13g42660	-0.205166232	0.047280164	Redox
Glyma13g42891	-0.273656654	0.027409397	Redox
Glyma13g43480	0.886385013	0.026085887	Redox
Glyma13g44000	-0.095487953	0.048307625	RNA
Glyma13g44070	-0.236142302	0.039056493	RNA
Glyma13g44490	-0.162873024	0.043115433	RNA
Glyma13g44535	-0.220900815	0.045545584	RNA
Glyma13g44630	0.300769761	0.027137469	RNA
Glyma13g44770	0.30345255	0.048307625	RNA
Glyma13g44950	-0.323718747	0.048389849	RNA
Glyma13g44990	0.47886934	0.031289407	RNA
Glyma14g00320	0.503594802	0.034071101	RNA
Glyma14g00570	1.420026673	0.048285038	RNA
Glyma14g00870	0.921209524	0.040686896	RNA
Glyma14g01211	0.434298799	0.032965712	RNA
Glyma14g01231	0.329552749	0.040612241	RNA
Glyma14g01990	1.195457906	0.025758025	RNA
Glyma14g02070	0.74045159	0.043115433	RNA
Glyma14g02360	0.32822092	0.048307625	RNA
Glyma14g03071	0.222995694	0.039056493	RNA
Glyma14g03110	0.45977433	0.025758025	RNA
Glyma14g03221	-0.471387328	0.043929133	RNA
Glyma14g05650	-1.158089234	0.039740135	RNA
Glyma14g06230	0.637225127	0.034147644	RNA
Glyma14g06440	0.755929044	0.036905118	RNA
Glyma14g06780	-0.212957154	0.027409397	RNA
Glyma14g07020	0.269735061	0.044230988	RNA
Glyma14g07390	-0.398137967	0.026774249	RNA
Glyma14g07460	0.413060797	0.012078607	RNA
Glyma14g08000	1.15722111	0.04398201	RNA
Glyma14g09201	0.886182065	0.041350362	RNA
Glyma14g09620	0.576549687	0.029712832	RNA
Glyma14g09760	0.86848362	0.040177833	RNA
Glyma14g09970	0.571066564	0.043115433	RNA
Glyma14g10180	0.547677462	0.036077302	RNA
Glyma14g11130	-0.103357876	0.04812495	RNA
Glyma14g13430	0.778775583	0.036077302	RNA
Glyma14g14750	-0.169127726	0.046052773	RNA
Glyma14g17291	-0.200837623	0.049029428	RNA
Glyma14g21790	-0.081361043	0.038150413	RNA
Glyma14g22710	0.208721104	0.048307625	RNA
Glyma14g22970	1.915794567	0.042842026	RNA
Glyma14g22991	-0.464248227	0.048389849	RNA
Glyma14g24090	-0.197878923	0.012078607	RNA
Glyma14g25340	1.233726185	0.049722869	RNA
Glyma14g29100	-0.117224733	0.04274296	RNA
Glyma14g29120	0.219397796	0.048389849	RNA
Glyma14g33340	-0.255144396	0.038407119	RNA
Glyma14g33370	0.381834528	0.038407119	RNA
Glyma14g34590	0.45253502	0.031364827	RNA
Glyma14g34640	1.061673222	0.048389849	RNA
Glyma14g34961	-0.220038561	0.026085887	RNA
Glyma14g36100	-0.11768618	0.031289407	RNA
Glyma14g36201	-0.350812704	0.045341064	RNA
Glyma14g36430	1.212989062	0.012078607	RNA
Glyma14g36438	1.47269818	0.018774916	RNA
Glyma14g36446	0.622543243	0.046871125	RNA
Glyma14g36566	-0.413453189	0.045341064	RNA
Glyma14g36960	0.977471972	0.022385401	RNA
Glyma14g37270	-0.291128254	0.02190312	RNA
Glyma14g37300	-0.497541361	0.027409397	RNA
Glyma14g37560	-0.575954047	0.030748957	RNA
Glyma14g37840	0.583167748	0.035455335	RNA
Glyma14g37860	0.630764749	0.043480772	RNA
Glyma14g38080	0.49845008	0.044350695	RNA
Glyma14g38090	0.56317173	0.043777089	RNA
Glyma14g38101	0.585401677	0.039056493	RNA
Glyma14g39280	-0.76072418	0.036857411	RNA
Glyma14g39520	-0.157518114	0.045341064	RNA
Glyma14g39740	0.293535721	0.040612241	RNA
Glyma14g40260	0.194031263	0.04812495	RNA
Glyma14g40415	-0.362166768	0.031289407	RNA
Glyma15g00340	0.494166831	0.030748957	RNA
Glyma15g00380	0.34338807	0.019167972	RNA
Glyma15g00390	-0.325304665	0.049223355	RNA
Glyma15g00710	0.506972874	0.039626633	RNA
Glyma15g00780	-0.15659076	0.049722869	RNA
Glyma15g00830	0.260555089	0.03115445	RNA
Glyma15g01040	-0.357260843	0.044335274	RNA
Glyma15g01270	-0.261344633	0.041927982	RNA
Glyma15g01820	1.225671512	0.045610762	RNA
Glyma15g02040	0.379983098	0.035455335	RNA
Glyma15g02410	-0.199644693	0.043880112	RNA
Glyma15g02450	0.634105432	0.049021017	RNA
Glyma15g02470	0.594096219	0.043115456	RNA
Glyma15g02870	0.553143239	0.043115433	RNA
Glyma15g02990	0.313629755	0.036077302	RNA
Glyma15g03420	-0.229972289	0.036135854	RNA
Glyma15g03460	0.813608179	0.041677632	RNA
Glyma15g03500	0.2067272	0.049231241	RNA
Glyma15g03566	0.564507747	0.031364827	RNA
Glyma15g03600	-0.320913484	0.049722869	RNA
Glyma15g04971	0.213817337	0.040612241	RNA
Glyma15g05480	0.309151719	0.042842026	RNA
Glyma15g06120	0.30163743	0.025758025	RNA
Glyma15g06570	0.259837076	0.049901153	RNA
Glyma15g06900	0.964272981	0.031992101	RNA
Glyma15g07590	0.384833866	0.026958474	RNA
Glyma15g07770	0.577821208	0.047627676	RNA
Glyma15g09840	-0.127517068	0.043115456	RNA
Glyma15g09920	0.212774714	0.036135854	RNA
Glyma15g10791	0.231613102	0.019167972	RNA
Glyma15g11240	1.133616837	0.027409397	RNA
Glyma15g12240	0.717172281	0.025758025	RNA
Glyma15g12950	0.242145729	0.043115456	RNA
Glyma15g14340	0.435437362	0.042745801	RNA
Glyma15g15610	0.355618228	0.039659236	RNA
Glyma15g16115	1.49181866	0.036135854	RNA
Glyma15g16290	0.284076185	0.012078607	RNA
Glyma15g16295	0.343747509	0.031665651	RNA
Glyma15g17810	0.485239809	0.040916819	RNA
Glyma15g19460	-0.846882006	0.035455335	RNA
Glyma15g19520	0.983567196	0.048389849	RNA
Glyma15g19540	0.444996071	0.020074697	RNA
Glyma15g19670	-0.329850645	0.037008782	RNA
Glyma15g20210	0.17192984	0.030935915	RNA
Glyma15g20441	-0.366433816	0.026085887	RNA
Glyma15g21081	-0.142740504	0.036081765	RNA
Glyma15g21240	-0.250444754	0.027137469	RNA
Glyma15g23580	-0.165566626	0.04812495	RNA
Glyma15g24000	-0.428039847	0.027122765	RNA
Glyma15g24010	-0.711643723	0.04812495	RNA
Glyma15g24750	0.29739785	0.045610762	RNA
Glyma15g33761	0.965627044	0.025758025	RNA
Glyma15g36225	1.425601198	0.028994517	RNA
Glyma15g37290	0.307904962	0.030601543	RNA
Glyma15g37320	0.334564127	0.035455335	RNA
Glyma15g37390	0.319102016	0.012078607	RNA
Glyma15g37900	0.716667512	0.049078443	RNA
Glyma15g38421	-0.527734669	0.043115433	RNA
Glyma15g38441	0.69557759	0.038811568	RNA
Glyma15g40080	-0.392655356	0.037613154	RNA
Glyma15g40930	-0.308612027	0.036905118	RNA
Glyma15g41110	0.241786093	0.043480772	RNA
Glyma15g41460	0.090059875	0.049962345	RNA
Glyma15g42490	1.113289057	0.047627676	RNA
Glyma15g42610	-0.298956005	0.043115433	RNA
Glyma15g42740	0.290776453	0.025758025	RNA
Glyma15g42774	0.56171613	0.037168179	RNA
Glyma16g00330	0.485025105	0.037613154	RNA
Glyma16g00980	1.516699062	0.030891705	RNA
Glyma16g01190	0.350258147	0.04274296	RNA
Glyma16g01430	0.817543881	0.04093543	RNA
Glyma16g01890	0.292614631	0.041437995	RNA
Glyma16g01940	0.70147236	0.041629521	RNA
Glyma16g02470	0.283011501	0.049029428	RNA
Glyma16g03600	0.670761042	0.049029428	RNA
Glyma16g03780	0.855750891	0.029383157	RNA
Glyma16g05000	0.421778555	0.035455335	RNA
Glyma16g05050	-0.293131909	0.028182964	Secondary metabolism
Glyma16g05410	-0.096617691	0.049735381	Secondary metabolism
Glyma16g05560	0.598572411	0.045700447	Secondary metabolism
Glyma16g05820	-0.213866708	0.039648836	Secondary metabolism
Glyma16g06160	-0.479537871	0.036077302	Secondary metabolism
Glyma16g06200	-0.218471634	0.039163887	Secondary metabolism
Glyma16g06590	-0.317034499	0.043843711	Secondary metabolism
Glyma16g06950	0.584180578	0.036272759	Secondary metabolism
Glyma16g06980	0.971921209	0.032706636	Secondary metabolism
Glyma16g07010	0.857434674	0.044335274	Secondary metabolism
Glyma16g07041	1.067336048	0.026301073	Secondary metabolism
Glyma16g07051	1.04574199	0.030601543	Secondary metabolism
Glyma16g07060	1.015755885	0.030343104	Secondary metabolism
Glyma16g07100	0.888717569	0.043115433	Secondary metabolism
Glyma16g07280	0.270359015	0.030601543	Secondary metabolism
Glyma16g07970	-0.179686762	0.036135854	Secondary metabolism
Glyma16g08105	0.381676297	0.046871125	Secondary metabolism
Glyma16g08120	0.384523717	0.035455335	Signaling
Glyma16g08930	-0.208295283	0.049231241	Signaling
Glyma16g09441	-0.251134098	0.034671505	Signaling
Glyma16g10780	-0.657876744	0.048389849	Signaling
Glyma16g13610	0.132399771	0.036905118	Signaling
Glyma16g14740	-0.521411337	0.04274296	Signaling
Glyma16g17190	0.609771802	0.041677632	Signaling
Glyma16g17500	0.400508365	0.047627676	Signaling
Glyma16g19421	-0.636387733	0.039648836	Signaling
Glyma16g20490	0.981509026	0.030748957	Signaling
Glyma16g20795	-0.202156744	0.025758025	Signaling
Glyma16g23100	0.356790389	0.029712832	Signaling
Glyma16g23405	0.385777614	0.025758025	Signaling
Glyma16g23790	0.603713647	0.030636682	Signaling
Glyma16g23800	0.549660805	0.03200167	Signaling
Glyma16g24920	1.58059494	0.012078607	Signaling
Glyma16g24940	1.606288243	0.012078607	Signaling
Glyma16g25010	1.485773898	0.016146589	Signaling
Glyma16g25020	1.593175637	0.012078607	Signaling
Glyma16g25045	1.538314585	0.012078607	Signaling
Glyma16g25071	1.315581286	0.021272095	Signaling
Glyma16g25084	1.399117776	0.012078607	Signaling
Glyma16g25097	1.500322732	0.012078607	Signaling
Glyma16g25110	1.548603959	0.012078607	Signaling
Glyma16g25115	1.083978111	0.030540588	Signaling
Glyma16g25120	1.669250012	0.012078607	Signaling
Glyma16g25140	1.611755211	0.012078607	Signaling
Glyma16g25170	1.548558271	0.012078607	Signaling
Glyma16g25460	-0.220825963	0.036379658	Signaling
Glyma16g25720	0.929789022	0.033551863	Signaling
Glyma16g26210	0.183619228	0.049873524	Signaling
Glyma16g26271	1.421820163	0.016146589	Signaling
Glyma16g26311	1.20996119	0.020585284	Signaling
Glyma16g26550	0.21611356	0.047627676	Signaling
Glyma16g27260	0.528755211	0.036135854	Signaling
Glyma16g27271	-0.325600802	0.04274296	Signaling
Glyma16g27440	-0.466379562	0.040612241	Signaling
Glyma16g27521	0.952151453	0.012078607	Signaling
Glyma16g27532	0.754746758	0.020321259	Signaling
Glyma16g27544	0.93287223	0.025758025	Signaling
Glyma16g27550	0.387546357	0.030748957	Signaling
Glyma16g27570	-0.213984163	0.048285038	Signaling
Glyma16g28060	0.829149073	0.048389849	Signaling
Glyma16g29030	0.844481272	0.019177421	Signaling
Glyma16g29450	0.28257489	0.047797115	Signaling
Glyma16g29650	0.563679429	0.039310896	Signaling
Glyma16g29670	1.064065842	0.044844605	Signaling
Glyma16g32321	0.497418419	0.030748957	Signaling
Glyma16g32640	0.33759489	0.02190312	Signaling
Glyma16g33060	-0.343082684	0.045610762	Signaling
Glyma16g33430	0.882040257	0.030601543	Signaling
Glyma16g33590	0.423009564	0.034811133	Signaling
Glyma16g33616	0.522699994	0.038565811	Signaling
Glyma16g33710	-0.332248154	0.045700447	Signaling
Glyma16g33780	0.459313816	0.03115445	Signaling
Glyma16g33910	0.487364142	0.027122765	Signaling
Glyma16g33930	0.520186444	0.031712989	Signaling
Glyma16g33941	0.533648975	0.030748957	Signaling
Glyma16g33950	0.469857376	0.035332835	Signaling
Glyma16g33971	0.507776292	0.025758025	Signaling
Glyma16g34000	0.522359663	0.027137469	Signaling
Glyma16g34030	0.522940114	0.012078607	Signaling
Glyma16g34070	0.403966614	0.040686896	Signaling
Glyma16g34078	0.51157297	0.031712989	Signaling
Glyma16g34086	0.480724437	0.025758025	Signaling
Glyma16g34094	0.484062702	0.043880112	Signaling
Glyma16g34102	0.512157969	0.036272759	Signaling
Glyma16g34111	0.460637189	0.025758025	Signaling
Glyma16g34430	-0.262868039	0.031364827	Signaling
Glyma16g34710	-0.220416789	0.02190312	Signaling
Glyma16g34720	1.128560332	0.025758025	Signaling
Glyma16g34810	0.201017044	0.036077302	Signaling
Glyma17g00770	0.373013707	0.025758025	Signaling
Glyma17g01150	0.574897365	0.033625773	Signaling
Glyma17g01740	0.405618545	0.044230988	Signaling
Glyma17g01750	0.983774337	0.030852643	Signaling
Glyma17g01930	0.985488925	0.039648836	Signaling
Glyma17g02610	0.312693731	0.047536834	Signaling
Glyma17g02890	-0.676499759	0.043880112	Signaling
Glyma17g03330	1.14324437	0.043843711	Signaling
Glyma17g03390	0.67170914	0.043929133	Signaling
Glyma17g04070	0.344116711	0.044219259	Signaling
Glyma17g05000	0.228391422	0.048038248	Signaling
Glyma17g05280	0.28201408	0.040686896	Signaling
Glyma17g06100	-0.247506572	0.044980469	Signaling
Glyma17g06450	0.422710795	0.036379658	Signaling
Glyma17g06520	0.48432652	0.038407119	Signaling
Glyma17g07120	0.768013304	0.049223355	Signaling
Glyma17g07220	2.321229351	0.038653668	Signaling
Glyma17g07240	2.908837487	0.043115456	Signaling
Glyma17g07250	2.545237077	0.043115456	Signaling
Glyma17g07260	2.914888369	0.043115456	Signaling
Glyma17g07270	2.133608382	0.043115433	Signaling
Glyma17g07280	2.523034212	0.045700447	Signaling
Glyma17g07480	0.369147462	0.027483092	Signaling
Glyma17g07520	0.368941386	0.047627676	Signaling
Glyma17g07740	0.692347639	0.041140612	Signaling
Glyma17g07760	0.175753922	0.03115445	Signaling
Glyma17g08420	0.644659344	0.031992101	Signaling
Glyma17g08600	-0.239198289	0.036272759	Signaling
Glyma17g09930	0.520576138	0.045700447	Signaling
Glyma17g11060	0.673488387	0.041350362	Signaling
Glyma17g11370	1.570350083	0.023046223	Signaling
Glyma17g11420	0.334273601	0.043115456	Signaling
Glyma17g12070	0.295579353	0.048145252	Signaling
Glyma17g12150	0.517979284	0.035395156	Signaling
Glyma17g13280	0.302469721	0.043115456	Signaling
Glyma17g13751	0.66630556	0.038407119	Signaling
Glyma17g13980	0.218464821	0.047627676	Signaling
Glyma17g14390	-0.488185682	0.043115456	Signaling
Glyma17g14730	0.435963809	0.04812495	Signaling
Glyma17g15460	0.9936533	0.025758025	Signaling
Glyma17g15480	1.213522183	0.012078607	Signaling
Glyma17g16481	-0.618971155	0.036081765	Signaling
Glyma17g16580	-0.255189806	0.031409034	Signaling
Glyma17g17330	0.734757641	0.048389849	Signaling
Glyma17g17960	0.457633337	0.049078443	Signaling
Glyma17g17990	0.314720716	0.038565811	Signaling
Glyma17g18180	0.491521234	0.031364827	Signaling
Glyma17g18280	-0.193931833	0.043880112	Signaling
Glyma17g21221	0.892809781	0.043777089	Signaling
Glyma17g23520	-0.343952734	0.025758025	Signaling
Glyma17g23691	0.587721971	0.041090721	Signaling
Glyma17g25950	-0.409364632	0.025758025	Signaling
Glyma17g26630	-0.114959203	0.04812495	Signaling
Glyma17g29210	0.315167814	0.04274296	Signaling
Glyma17g31560	-0.752765058	0.04812495	Signaling
Glyma17g33301	0.546837706	0.041160237	Signaling
Glyma17g33760	-0.363424057	0.043115456	Signaling
Glyma17g34811	-0.8047684	0.043115433	Signaling
Glyma17g35815	0.964833221	0.03200167	Signaling
Glyma17g36990	0.312486155	0.043115433	Signaling
Glyma17g37010	0.443821285	0.012078607	Signaling
Glyma17g37740	-0.46914728	0.036857411	Signaling
Glyma17g37880	0.25513764	0.027409397	Signaling
Glyma17g37930	-1.903206544	0.040919465	Signaling
Glyma18g00600	-0.234603933	0.039626633	Signaling
Glyma18g00630	1.333039942	0.048307625	Signaling
Glyma18g01450	0.231010124	0.048389849	Signaling
Glyma18g02120	0.947228175	0.031972516	Signaling
Glyma18g02850	0.45437239	0.031364827	Stress
Glyma18g03040	0.925150573	0.036139594	Stress
Glyma18g03066	2.063335305	0.025758025	Stress
Glyma18g04170	-0.142036141	0.041437995	Stress
Glyma18g05544	-0.195231156	0.049231241	Stress
Glyma18g06480	-0.392796405	0.049078443	Stress
Glyma18g07140	1.151740721	0.028723829	Stress
Glyma18g07870	-0.677686718	0.04812495	Stress
Glyma18g07880	-0.229444843	0.043115433	Stress
Glyma18g09060	-0.12538238	0.046995109	Stress
Glyma18g09081	0.385849866	0.029159021	Stress
Glyma18g09516	0.411400675	0.030601543	Stress
Glyma18g09940	-0.237247119	0.047850961	Stress
Glyma18g10010	-0.240128481	0.043880112	Stress
Glyma18g10385	-0.295307293	0.036272759	Stress
Glyma18g10860	-0.148299524	0.019167972	Stress
Glyma18g11010	0.533720918	0.04873381	Stress
Glyma18g14781	-0.260331816	0.045341064	Stress
Glyma18g15065	0.589400594	0.026114357	Stress
Glyma18g17600	-0.24081807	0.027409397	Stress
Glyma18g18491	0.168789692	0.04982884	Stress
Glyma18g22256	0.396358051	0.025758025	Stress
Glyma18g25760	-0.241376433	0.039056493	Stress
Glyma18g26710	-0.409501199	0.045403613	Stress
Glyma18g29100	-0.491306068	0.034046266	Stress
Glyma18g29160	-0.192472963	0.041677632	Stress
Glyma18g29380	-0.451704635	0.049078443	Stress
Glyma18g33210	0.36720793	0.043115433	Stress
Glyma18g35851	0.610130095	0.030343104	Stress
Glyma18g38440	-0.343484634	0.022552316	Stress
Glyma18g39440	0.639585423	0.048307625	Stress
Glyma18g39820	0.290869523	0.015189946	Stress
Glyma18g40240	-0.113372592	0.044219259	Stress
Glyma18g40480	-0.304771594	0.030935915	Stress
Glyma18g40541	-0.26591625	0.035455335	Stress
Glyma18g40560	-0.315689088	0.045993459	Stress
Glyma18g41330	-0.297552616	0.044844605	Stress
Glyma18g41980	0.5384611	0.037804779	Stress
Glyma18g42401	-0.244449925	0.026763779	Stress
Glyma18g42700	0.777864518	0.049231241	Stress
Glyma18g42730	0.823903468	0.043115456	Stress
Glyma18g43816	-0.183410279	0.04812495	Stress
Glyma18g44020	0.516637964	0.025758025	Stress
Glyma18g44141	0.597647719	0.031403678	Stress
Glyma18g44560	0.634545932	0.025758025	Stress
Glyma18g44830	0.657124341	0.038150413	Stress
Glyma18g45802	0.820424228	0.038246483	Stress
Glyma18g45824	0.94272407	0.025758025	Stress
Glyma18g46470	0.371039904	0.047674264	Stress
Glyma18g47070	0.737930366	0.020321259	Stress
Glyma18g47640	-0.324028509	0.045341064	Stress
Glyma18g48126	-0.488474703	0.045700447	Stress
Glyma18g48310	1.508507495	0.043880112	Stress
Glyma18g49121	-0.751506942	0.027409397	Stress
Glyma18g49240	-0.603948231	0.049002744	Stress
Glyma18g49410	-0.556213909	0.043388524	Stress
Glyma18g49540	1.298546024	0.044051745	Stress
Glyma18g50000	0.894822794	0.043055427	Stress
Glyma18g50150	-0.247602914	0.036081765	Stress
Glyma18g50420	0.692504892	0.047627676	Stress
Glyma18g50670	0.332201527	0.040547105	Stress
Glyma18g50691	0.46562934	0.019167972	Stress
Glyma18g50700	0.400527152	0.015189946	Stress
Glyma18g50710	0.473391612	0.015189946	Stress
Glyma18g50750	0.598613071	0.034147644	Stress
Glyma18g50760	0.642104716	0.030891705	Stress
Glyma18g50806	0.405663012	0.026559322	Stress
Glyma18g50813	0.442687769	0.039056493	Stress
Glyma18g50820	0.448136152	0.030748957	Stress
Glyma18g50833	0.288063085	0.038820279	Stress
Glyma18g50930	0.476599276	0.01494789	Stress
Glyma18g51400	0.342525166	0.043777089	Stress
Glyma18g51741	0.630081329	0.041437995	Stress
Glyma18g51765	0.482490151	0.035361256	Stress
Glyma18g51930	0.650901726	0.038558655	Stress
Glyma18g51950	0.566286924	0.039626633	Stress
Glyma18g51960	0.611556285	0.037913234	Stress
Glyma18g51970	0.251892006	0.031518089	Stress
Glyma19g01090	0.428670686	0.049029428	Stress
Glyma19g01605	0.944556247	0.019167972	Stress
Glyma19g01870	0.485341302	0.040612241	Stress
Glyma19g01910	1.017565342	0.045797532	Stress
Glyma19g02180	0.997223918	0.030748957	Stress
Glyma19g02200	-0.256136702	0.04274296	Stress
Glyma19g02670	0.556548962	0.026559322	Stress
Glyma19g04210	0.575046545	0.042842026	Stress
Glyma19g05140	1.009318366	0.030343104	Stress
Glyma19g05550	0.316899019	0.028289985	Stress
Glyma19g07650	1.033189933	0.026559322	Stress
Glyma19g07665	1.125141898	0.025129811	Stress
Glyma19g07680	0.561475559	0.038653668	Stress
Glyma19g07700	0.634767044	0.026085887	Stress
Glyma19g08955	0.370545332	0.048413182	Stress
Glyma19g16971	0.571099967	0.031712989	Stress
Glyma19g22410	-0.165524734	0.036077302	Stress
Glyma19g24751	0.288820296	0.049231241	Stress
Glyma19g25670	-0.201235789	0.045700447	Stress
Glyma19g27240	-0.50919946	0.048389849	Stress
Glyma19g27450	-0.118392352	0.03949349	Stress
Glyma19g29710	-0.232088841	0.022938008	Stress
Glyma19g29741	-0.45641063	0.03988955	Stress
Glyma19g29841	-0.102909652	0.018774916	Stress
Glyma19g30900	-0.372886498	0.043127658	Stress
Glyma19g31030	-0.291096004	0.043843711	Stress
Glyma19g31080	1.297322192	0.023046223	Stress
Glyma19g31421	0.6187231	0.045592035	Stress
Glyma19g31430	-0.330412891	0.048307625	Stress
Glyma19g31698	0.271695594	0.047422091	Stress
Glyma19g32150	0.561774079	0.030540588	Stress
Glyma19g32290	0.754123168	0.030601543	Stress
Glyma19g32360	-0.238043074	0.047627676	Stress
Glyma19g32410	-0.186974025	0.027122765	Stress
Glyma19g32980	0.324409313	0.030935915	Stress
Glyma19g33230	0.25755328	0.026114357	Stress
Glyma19g34250	1.104475306	0.036077302	Stress
Glyma19g34920	0.260878561	0.035455335	Stress
Glyma19g35460	0.227203865	0.043115433	Stress
Glyma19g36360	0.967414061	0.029712832	Stress
Glyma19g36710	-0.241940876	0.036272759	Stress
Glyma19g38211	1.411436005	0.028497988	Stress
Glyma19g38890	1.008072694	0.036135854	Stress
Glyma19g39121	0.828217786	0.04274296	Stress
Glyma19g39500	-0.159102289	0.034045985	Stress
Glyma19g40150	0.688306476	0.030748957	Stress
Glyma19g40250	-0.49293654	0.041927982	Stress
Glyma19g40810	0.49991458	0.047330232	Stress
Glyma19g41730	1.297794195	0.034811133	Stress
Glyma19g42120	-0.120513786	0.043115433	Stress
Glyma19g42220	0.691891948	0.041958652	Stress
Glyma19g42500	0.310210657	0.025758025	Stress
Glyma19g42560	-0.195685512	0.024121476	Stress
Glyma19g42630	-0.40400174	0.047536834	Stress
Glyma19g43510	-0.224196178	0.038246483	Stress
Glyma19g43790	0.141209356	0.044980469	Stress
Glyma19g44310	0.469006536	0.045700447	Stress
Glyma19g44380	0.889823747	0.027409397	Stress
Glyma20g00720	-0.269723352	0.025758025	Stress
Glyma20g01230	-0.297653787	0.030601543	Stress
Glyma20g01490	0.202952689	0.049021017	Stress
Glyma20g01550	0.39222537	0.030601543	Stress
Glyma20g01640	0.388649723	0.036379658	Stress
Glyma20g01895	0.399348348	0.031992101	Transport
Glyma20g01945	-0.408010605	0.043115456	Transport
Glyma20g02150	-0.397086644	0.036077302	Transport
Glyma20g02437	-0.443724584	0.041991747	Transport
Glyma20g02940	-0.399237882	0.030748957	Transport
Glyma20g08930	-0.17602133	0.043115456	Transport
Glyma20g10833	0.693015271	0.047422091	Transport
Glyma20g11232	0.746793027	0.013862443	Transport
Glyma20g11740	0.7044738	0.048038248	Transport
Glyma20g16100	0.786837289	0.029712832	Transport
Glyma20g17385	0.438307236	0.036260183	Transport
Glyma20g21064	0.802192031	0.027409397	Transport
Glyma20g22120	-0.276494937	0.035143684	Transport
Glyma20g22180	0.263626451	0.025758025	Transport
Glyma20g23240	0.257806485	0.036077302	Transport
Glyma20g23450	1.050614863	0.025758025	Transport
Glyma20g23470	0.78007622	0.029996756	Transport
Glyma20g23480	0.637958597	0.031992101	Transport
Glyma20g25680	-0.222320669	0.037613154	Transport
Glyma20g25940	0.226379003	0.036081765	Transport
Glyma20g26780	0.437219756	0.030891705	Transport
Glyma20g26840	0.56228527	0.025170923	Transport
Glyma20g27580	0.692841496	0.02325475	Transport
Glyma20g27596	0.551357984	0.018780242	Transport
Glyma20g28070	-1.021141053	0.044826129	Transport
Glyma20g28590	-0.235835038	0.02190312	Transport
Glyma20g29040	-0.228842135	0.047627676	Transport
Glyma20g29930	0.514420336	0.04812495	Transport
Glyma20g30140	-0.286776649	0.044844605	Transport
Glyma20g30460	-2.054937726	0.04812495	Transport
Glyma20g31920	-0.137667923	0.038653668	Transport
Glyma20g32090	-0.397432793	0.047674264	Transport
Glyma20g32200	-0.243746396	0.012078607	Transport
Glyma20g32230	-0.210843025	0.04959272	Transport
Glyma20g32370	0.171052781	0.026082664	Transport
Glyma20g32910	0.221485075	0.027483092	Transport
Glyma20g33270	0.146800852	0.038653668	Transport
Glyma20g35120	0.618479296	0.044535986	Transport
Glyma20g36233	1.0150731	0.025758025	Transport
Glyma20g36340	-0.286245252	0.036272759	Transport
Glyma20g37330	0.104357032	0.036077302	Transport
Glyma20g37440	-0.576825905	0.036077302	Transport
Glyma20g38440	-0.273116901	0.041927982	Transport
Glyma20g38510	0.388002272	0.019167972	Transport
